# Supplementary material for: Untargeted Metabolomics of Dairy Cows as Influenced by the Combinations of Essential Oil Blends and Fumaric Acid as Natural Feed Additives Using RUSITEC
Source: Metabolites. 2025 Oct 21;15(10):681. doi: 10.3390/metabo15100681 (PMC12566130; doi:10.3390/metabo15100681)
Supplement: Supplementary file 1 [file metabolites-15-00681-s001.zip]

Archive with 2 entries (2 files):
- EFA Metabolome _Supplementary Data.xlsx
- EFA_Supplementary Figures.pdf
