# Supplementary material for: Untargeted Metabolomics of Dairy Cows as Influenced by the Combinations of Essential Oil Blends and Fumaric Acid as Natural Feed Additives Using RUSITEC
Source: Metabolites. 2025 Oct 21;15(10):681. doi: 10.3390/metabo15100681 (PMC12566130; doi:10.3390/metabo15100681)
Supplement: Supplementary file 1 [file metabolites-15-00681-s001.zip › EFA Metabolome _Supplementary Data.xlsx]

## Sheet: EFA1 Fold Change
EFA1 Fold Change
Metabolites	Fold Change	log2(FC)
Taurine	2.4752	1.3075
Isomer 2 of 2,7-Dihydroxycadalene	2.2466	1.1678
Isoferulic acid	1.7146	0.77787
Pyrocatechol	1.6607	0.73178
Guaiacol	1.6553	0.72708
Isomer 1 of 2,4-Diamino-6-hydroxypyrimidine	1.6304	0.70524
1H-Indole-3-methanamine	1.5707	0.65137
Seryl-Tyrosine	1.5119	0.59634
3',5'-Cyclic GMP	1.5049	0.58971
2,8-Dihydroxyadenine	0.65687	-0.60632
Piceatannol	0.65434	-0.61189
2-hydroxymexiletine	0.65078	-0.61976
Isomer 2 of Homoeriodictyol chalcone	0.64859	-0.62462
4-Aminobutanoic acid	0.63386	-0.65777
Litcubinine	0.62962	-0.66744
Citrulline	0.61313	-0.70573
Desoxyhemigossypol-6-Methyl Ether	0.60158	-0.73317
Isomer 1 of Homoeriodictyol chalcone	0.56125	-0.83328
Calystegin A3	0.53417	-0.90462
N,N-Didesmethyltramadol	0.51099	-0.96864
8-Aminooctanoic acid	0.50719	-0.9794
5-Aminolevulinic acid	0.49522	-1.0139
Dopamine 4-O-glucuronide	0.44884	-1.1557
Phenylpropanolamine	0.36712	-1.4457
Isomer 1 of 2,6-Dimethyl-1,4-benzenediol	0.36263	-1.4634

## Sheet: EFA2 Fold Change
EFA2 Fold Change
Metabolites	Fold Change	log2(FC)
4-Hydroxy-5-(dihydroxyphenyl)-valeric acid-O-sulphate	2.5864	1.371
3',5'-Cyclic GMP	2.3826	1.2525
Guaiacol	2.1393	1.0972
5-Methoxytryptophan	1.9607	0.97139
Isomer 1 of 2-Hydroxyhepta-2,4-dienedioic acid	1.9465	0.96086
Creatine	1.9034	0.92855
2,3-Diaminoproprionic acid	1.8573	0.89323
Isomer 1 of 2-Aminovalienone	1.85	0.88752
Aspartic acid	1.8313	0.87285
Proline	1.8013	0.84902
Isomer 1 of Morpholine	1.7777	0.82999
Norfuraneol	1.7633	0.81827
2-Aminoethylphosphonate	1.7554	0.81178
Chlorohydroquinone	1.7399	0.79898
Rubroskyrin	1.7387	0.79799
2,3-Diaminosalicylic acid	1.7156	0.77871
4-Guanidinobutanal	1.71	0.77401
Isomer 1 of 3-Cyano-L-alanine	1.6767	0.74563
(+/-)-N-Methylsalsolinol	1.6728	0.74225
N2-Acetyl-5-Phosphooxy-L-lysine	1.6661	0.73647
4-Fluorocatechol	1.6518	0.72408
2-Hydroxy-6-oxonona-2,4-diene-1,9-dioic acid	1.6486	0.72127
1H-Indole-3-methanamine	1.6378	0.71177
Isomer 2 of Seryl-Valine	1.6353	0.70955
2-Methylbutylamine	1.6281	0.70317
1-Methylguanosine	1.6266	0.7019
Isomer 1 of Hulupinic acid	1.6238	0.69941
Isomer 1 of 3-Hydroxyaminophenol	1.6237	0.69928
N2-Acetyl-N6-(L-1,3-Dicarboxypropyl)-L-lysine	1.6086	0.68583
Glycine	1.5659	0.64698
L-trans-4-Methyl-2-pyrrolidinecarboxylic acid	1.5658	0.64693
N6-beta-Aspartyl-Lysine	1.5638	0.64509
4-Formylsalicylic acid	1.5592	0.64081
(3S,5S)-3,5-Diaminohexanoic acid	1.5559	0.63774
Taurine	1.5505	0.63276
Ethanolamine	1.5503	0.6325
Lysyl-Tyrosine	1.5474	0.62989
Isomer 1 of 5-Aminopentanoic acid	1.5316	0.61501
4-Aminobutyraldehyde	1.5307	0.6142
4-Hydroxypiperidine	1.5275	0.6112
Isomer 2 of 2,7-Dihydroxycadalene	1.5207	0.60475
Sarcosine	1.52	0.60405
Seryl-Tyrosine	1.5196	0.60373
Ascorbic acid	1.5195	0.60358
N(6)-Methyllysine	1.5125	0.59693
Aspartyl-Proline	1.5101	0.59462
Isomer 1 of Lysyl-Glutamate	1.5082	0.59281
Lysyl-Valine	0.66326	-0.59235
DL-2-Aminooctanoic acid	0.65867	-0.60238
2,4-Diamino-6-hydroxypyrimidine	0.65579	-0.6087
2-Aminomuconic acid	0.64948	-0.62265
1,4-diaminobutane	0.64692	-0.62833
Alanyl-Proline	0.63768	-0.6491
Kuwanol D	0.63195	-0.66212
Alanyl-Lysine	0.62479	-0.67856
Isomer 1 of Homoeriodictyol chalcone	0.62326	-0.6821
3-Hydroxyaminophenol	0.62162	-0.6859
6-Hydroxykynurenic acid	0.62068	-0.68809
Valyl-Valine	0.61277	-0.70659
Citrulline	0.61247	-0.7073
Isomer 1 of Monodehydroascorbic acid	0.61032	-0.71236
Glutamyl-Leucine	0.61024	-0.71256
3-Formyl-6-hydroxyindole	0.60358	-0.72837
Leucyl-Valine	0.59776	-0.74237
Litcubinine	0.59736	-0.74333
Isoleucyl-Lysine	0.59598	-0.74667
Threoninyl-Valine	0.59453	-0.75019
8-Aminooctanoic acid	0.56984	-0.81136
Calystegin A3	0.56768	-0.81685
Seryl-Valine	0.56261	-0.8298
Adenine	0.56078	-0.83449
2,6-Dimethoxy-4-methylphenol	0.55841	-0.84062
Isomer 1 of Rhapontigenin	0.53274	-0.90849
Leucyl-Leucine	0.48451	-1.0454
Phenylpropanolamine	0.47098	-1.0863
4-Aminobutanoic acid	0.45787	-1.127
5-Aminolevulinic acid	0.45439	-1.138
Dopamine 4-O-glucuronide	0.41192	-1.2796
Isomer 1 of 2,6-Dimethyl-1,4-benzenediol	0.39663	-1.3341
N,N-Didesmethyltramadol	0.21681	-2.2055

## Sheet: EFA3 Fold Change
EFA3 Fold Change
Metabolites	Fold Change	Log2(FC)
Pyrocatechol	2.9137	1.5428
Taurine	2.9068	1.5394
Ethanolamine	2.7283	1.448
Creatine	2.2189	1.1498
N,N,O-Tridesmethyltramadol	2.1277	1.0893
1-Methylguanosine	1.997	0.99785
(+/-)-N-Methylsalsolinol	1.9487	0.96248
Indoline-2-carboxylic acid	1.94	0.95608
Isomer 1 of Morpholine	1.909	0.93285
3',5'-Cyclic GMP	1.8645	0.89878
Isomer 1 of (2R,3R,4R)-2-Amino-4-hydroxy-3-methylpentanoic acid	1.6542	0.72614
Isomer 2 of 2,7-Dihydroxycadalene	1.6274	0.70261
Tyramine	1.5818	0.66161
1H-Indole-3-methanamine	1.5545	0.63645
2-Isopropyl-1,4-benzenediol	1.5507	0.63296
2-Phenylethylamine	1.5339	0.6172
Threoninyl-Threonine	1.5278	0.61145
Methylguanidine	1.5261	0.60987
2,6-Dimethyl-1,4-benzenediol	1.5086	0.59324
Isomer 2 of Homoeriodictyol chalcone	0.6653	-0.58792
Eugenol	0.6641	-0.59053
Litcubinine	0.66344	-0.59196
Isomer 1 of Pyridoxamine	0.65486	-0.61074
Sinapyl alcohol	0.65398	-0.61267
2-Aminomuconic acid	0.64724	-0.62762
2-hydroxymexiletine	0.64141	-0.64068
Dulciol E	0.6358	-0.65335
5-Hydroxyxanthotoxin	0.62955	-0.6676
2,3,6-Trihydroxypyridine	0.62115	-0.68699
Isomer 1 of Dihydroconiferyl Alcohol	0.61012	-0.71283
Desoxyhemigossypol-6-Methyl Ether	0.60952	-0.71426
Piceatannol	0.60926	-0.71488
Calystegin A3	0.60395	-0.72749
5-Aminolevulinic acid	0.59936	-0.73849
Isomer 4 of (-)-Vestitol	0.53257	-0.90896
Isomer 1 of 2,6-Dimethyl-1,4-benzenediol	0.44556	-1.1663
Phenylpropanolamine	0.38726	-1.3686
N,N-Didesmethyltramadol	0.2716	-1.8805

## Sheet: EFA1 Volcano Plot Table
EFA1 Volcano Plot Table
Metabolites	FC	log2(FC)	P value
Isomer 2 of 2,7-Dihydroxycadalene	2.2466	1.1678	0.0012294
Isoferulic acid	1.7146	0.77787	0.0045125
Isomer 1 of 2,4-Diamino-6-hydroxypyrimidine	1.6304	0.70524	0.010551
1H-Indole-3-methanamine	1.5707	0.65137	0.020796
2,8-Dihydroxyadenine	0.65687	-0.60632	0.031232
Isomer 2 of Homoeriodictyol chalcone	0.64859	-0.62462	0.010039
Litcubinine	0.62962	-0.66744	0.0022467
Citrulline	0.61313	-0.70573	0.0034177
Isomer 1 of Homoeriodictyol chalcone	0.56125	-0.83328	0.012995
Calystegin A3	0.53417	-0.90462	0.021221
8-Aminooctanoic acid	0.50719	-0.9794	0.0060323
Dopamine 4-O-glucuronide	0.44884	-1.1557	0.00045727
Phenylpropanolamine	0.36712	-1.4457	0.035692

## Sheet: EFA2 Volcano Plot Table
EFA2 Volcano Plot Table
Metabolites	FC	log2(FC)	P value
3',5'-Cyclic GMP	2.3826	1.2525	0.012575
Guaiacol	2.1393	1.0972	0.0010614
Isomer 1 of 2-Hydroxyhepta-2,4-dienedioic acid	1.9465	0.96086	0.035048
2,3-Diaminoproprionic acid	1.8573	0.89323	0.0048326
Isomer 1 of 2-Aminovalienone	1.85	0.88752	2.5939e-06
Norfuraneol	1.7633	0.81827	0.028677
Rubroskyrin	1.7387	0.79799	0.0016329
2,3-Diaminosalicylic acid	1.7156	0.77871	0.023239
4-Guanidinobutanal	1.71	0.77401	0.038238
Isomer 1 of 3-Cyano-L-alanine	1.6767	0.74563	0.028194
4-Fluorocatechol	1.6518	0.72408	0.0038725
1H-Indole-3-methanamine	1.6378	0.71177	0.0070953
Isomer 1 of Hulupinic acid	1.6238	0.69941	0.022494
Isomer 1 of 3-Hydroxyaminophenol	1.6237	0.69928	0.033363
N2-Acetyl-N6-(L-1,3-Dicarboxypropyl)-L-lysine	1.6086	0.68583	0.044224
4-Formylsalicylic acid	1.5592	0.64081	0.0016762
(3S,5S)-3,5-Diaminohexanoic acid	1.5559	0.63774	0.042281
Lysyl-Tyrosine	1.5474	0.62989	0.0031124
Isomer 1 of 5-Aminopentanoic acid	1.5316	0.61501	0.0030208
4-Hydroxypiperidine	1.5275	0.6112	0.033956
Isomer 2 of 2,7-Dihydroxycadalene	1.5207	0.60475	0.011461
Aspartyl-Proline	1.5101	0.59462	0.039141
Isomer 1 of Lysyl-Glutamate	1.5082	0.59281	0.044024
Lysyl-Valine	0.66326	-0.59235	0.024693
2,4-Diamino-6-hydroxypyrimidine	0.65579	-0.6087	0.037986
1,4-diaminobutane	0.64692	-0.62833	0.035405
Alanyl-Proline	0.63768	-0.6491	0.00072277
Kuwanol D	0.63195	-0.66212	0.045298
Isomer 1 of Homoeriodictyol chalcone	0.62326	-0.6821	0.026665
3-Hydroxyaminophenol	0.62162	-0.6859	0.034834
6-Hydroxykynurenic acid	0.62068	-0.68809	5.1153e-05
Citrulline	0.61247	-0.7073	0.040431
Isomer 1 of Monodehydroascorbic acid	0.61032	-0.71236	0.021645
3-Formyl-6-hydroxyindole	0.60358	-0.72837	0.0058024
Litcubinine	0.59736	-0.74333	0.031499
Isoleucyl-Lysine	0.59598	-0.74667	0.035363
8-Aminooctanoic acid	0.56984	-0.81136	0.0095256
Isomer 1 of Rhapontigenin	0.53274	-0.90849	0.03604
Phenylpropanolamine	0.47098	-1.0863	0.026685
Dopamine 4-O-glucuronide	0.41192	-1.2796	0.00035851
N,N-Didesmethyltramadol	0.21681	-2.2055	0.029394

## Sheet: EFA3 Volcano Plot Table
EFA3 Volcano Plot Table
Metabolites	FC	log2(FC)	raw.pval	(-LOG10(p))
Pyrocatechol	2.9137	1.5428	0.011059	1.9563
Taurine	2.9068	1.5394	0.016378	1.7857
Ethanolamine	2.7283	1.448	0.0063905	2.1945
Creatine	2.2189	1.1498	0.0081214	2.0904
Isomer 1 of Morpholine	1.909	0.93285	0.00055127	3.2586
3',5'-Cyclic GMP	1.8645	0.89878	0.038541	1.4141
Isomer 1 of (2R,3R,4R)-2-Amino-4-hydroxy-3-methylpentanoic acid	1.6542	0.72614	0.0040667	2.3908
1H-Indole-3-methanamine	1.5545	0.63645	0.039859	1.3995
Threoninyl-Threonine	1.5278	0.61145	0.0042015	2.3766
Isomer 2 of Homoeriodictyol chalcone	0.6653	-0.58792	0.03171	1.4988
Eugenol	0.6641	-0.59053	0.00030106	3.5213
Sinapyl alcohol	0.65398	-0.61267	0.027149	1.5663
2-hydroxymexiletine	0.64141	-0.64068	0.042247	1.3742
Dulciol E	0.6358	-0.65335	0.0010671	2.9718
2,3,6-Trihydroxypyridine	0.62115	-0.68699	0.03657	1.4369
Isomer 1 of Dihydroconiferyl Alcohol	0.61012	-0.71283	0.0015864	2.7996
Calystegin A3	0.60395	-0.72749	0.013247	1.8779
Phenylpropanolamine	0.38726	-1.3686	0.0038762	2.4116
N,N-Didesmethyltramadol	0.2716	-1.8805	0.006131	2.2125

## Sheet: EFA1_PLS-DA_VIP_Scores
EFA1 PLS-DA VIP Scores
Metabolites	Comp. 1	Comp. 2	Comp. 3	Comp. 4	Comp. 5
N6-beta-Aspartyl-Lysine	1.6297	1.6297	1.6297	1.6289	1.6287
Isomer 1 of 3-Sulfocatechol	1.6279	1.6279	1.6278	1.6271	1.627
Litcubinine	1.6268	1.6268	1.6267	1.626	1.6258
gamma-Glutamylvaline	1.6267	1.6267	1.6266	1.6259	1.6257
Histidinyl-Isoleucine	1.6241	1.6241	1.624	1.6233	1.6231
4-Hydroxy-2,6,6-trimethyl-3-oxo-1,4-cyclohexadiene-1-carboxaldehyde	1.6202	1.6202	1.6202	1.6194	1.6195
Methionine	1.6197	1.6197	1.6197	1.6189	1.6188
3-Sulfocatechol	1.6177	1.6177	1.6177	1.6169	1.6167
5,5'-Dehydrodivanillic acid	1.6172	1.6172	1.6172	1.6164	1.6162
3-(3-Hydroxyphenyl)-2-methylpropionic acid	1.6172	1.6172	1.6171	1.6164	1.6163
Dopamine 4-O-glucuronide	1.6164	1.6163	1.6163	1.6155	1.6154
4'-N-desmethylolanzapine	1.6144	1.6143	1.6143	1.6136	1.6134
8-Aminooctanoic acid	1.6134	1.6134	1.6133	1.6126	1.6124
Proline	1.6117	1.6117	1.6117	1.6109	1.6108
Isomer 1 of N6-beta-Aspartyl-Lysine	1.6111	1.6111	1.6111	1.6103	1.6102
Heliannone A	1.6109	1.6109	1.6109	1.6101	1.61
Hypoxanthine	1.6077	1.6077	1.6076	1.6069	1.6067
Uridine	1.6049	1.6048	1.6048	1.6041	1.604
(+)-Dihydromyricetin	1.6044	1.6044	1.6044	1.6036	1.6035
Xanthine	1.6036	1.6035	1.6035	1.6027	1.6026
Isomer 2 of 2,7-Dihydroxycadalene	1.6005	1.6005	1.6005	1.5997	1.5996
Caffeic aldehyde	1.5969	1.5969	1.5968	1.5961	1.596
Citrulline	1.5929	1.5928	1.5928	1.5921	1.5919
Valyl-Glutamine	1.5833	1.5832	1.5832	1.5824	1.5823
N2-Monodes-methylnizatidine	1.5818	1.5817	1.5817	1.581	1.5809
3-Hydroxy-2-methylpyridine-4,5-dicarboxylic acid	1.5816	1.5816	1.5816	1.5809	1.5807
Isoferulic acid	1.5728	1.5728	1.5728	1.572	1.5719
2-Hydroxyisophthalic acid	1.5715	1.5715	1.5714	1.5707	1.5706
Glutaminyl-Methionine sulfoxide	1.5713	1.5713	1.5713	1.5706	1.5704
Homoeriodictyol chalcone	1.5712	1.5712	1.5711	1.5705	1.5703
Dicumarol	1.5709	1.5709	1.5708	1.5701	1.5699
Sinapyl alcohol	1.5708	1.5708	1.5708	1.57	1.5699
Histidinyl-Cysteine	1.5704	1.5704	1.5704	1.5697	1.5696
Isomer 2 of Pyridoxamine	1.5691	1.5691	1.569	1.5684	1.5682
Isomer 1 of Sinapoyl aldehyde	1.5664	1.5663	1.5663	1.5656	1.5655
Isomer 1 of Deethylatrazine	1.5657	1.5656	1.5656	1.5649	1.5647
Ascorbic acid	1.5638	1.5638	1.5637	1.563	1.5629
Indoline-2-carboxylic acid	1.5637	1.5636	1.5636	1.5629	1.5629
Isomer 1 of Isophosphamide mustard	1.562	1.562	1.5619	1.5612	1.5611
2-Hydroxymuconate semialdehyde	1.5613	1.5613	1.5613	1.5606	1.5605
Isomer 2 of Homoeriodictyol chalcone	1.5609	1.5609	1.5609	1.5602	1.56
3-Hydroxy-cis,cis-muconic acid	1.5605	1.5604	1.5604	1.5597	1.5596
1H-Indole-3-methanamine	1.5599	1.5598	1.5598	1.5591	1.559
Isomer 3 of 11-Hydroxy-12-methoxydihydrokawain	1.557	1.557	1.5569	1.5562	1.5563
(2S,5S)-trans-Carboxymethylproline	1.5561	1.556	1.556	1.5553	1.5551
2-Hydroxy-4-hydroxymethylbenzalpyruvic acid	1.5555	1.5554	1.5554	1.5548	1.5546
2,4-Diaminotoluene	1.551	1.551	1.5509	1.5502	1.5501
Isomer 1 of Homoeriodictyol chalcone	1.5496	1.5495	1.5495	1.5488	1.5487
Isomer 1 of 6-Methoxymellein	1.5495	1.5494	1.5494	1.5487	1.5487
Purpurin	1.5473	1.5473	1.5473	1.5466	1.5465
N-Acetyl-L-Tyrosine	1.5446	1.5446	1.5446	1.5438	1.5437
Euxanthone	1.5439	1.5439	1.5438	1.5432	1.543
Tyramine	1.5436	1.5436	1.5436	1.5429	1.5428
(S)-2-Azetidinecarboxylic acid	1.5388	1.5388	1.5388	1.5381	1.538
2,8-Dihydroxyadenine	1.5339	1.5339	1.5339	1.5332	1.533
Histidinyl-Alanine	1.5333	1.5333	1.5333	1.5326	1.5325
Isomer 1 of Prolyl-Methionine	1.5298	1.5298	1.5298	1.5291	1.5289
Fumiquinazoline F-indoline-2',3'-diol	1.5215	1.5215	1.5214	1.5208	1.5208
Isomer 1 of 2,4-Diamino-6-hydroxypyrimidine	1.5179	1.5179	1.5179	1.5172	1.5171
2-Isopropyl-1,4-benzenediol	1.5177	1.5176	1.5176	1.517	1.5169
2-Aminovalienone	1.5145	1.5145	1.5145	1.5138	1.5136
2-Aminoethylphosphonate	1.511	1.511	1.5109	1.5103	1.5102
Glutamyl-Glycine	1.5109	1.5109	1.5108	1.5102	1.5101
Glutamic acid	1.5061	1.5061	1.506	1.5054	1.5052
(2R,3S)-2,7-Dihydroxy-4'-Methoxyisoflavanone	1.5057	1.5056	1.5056	1.505	1.5049
4-(2-Amino-3-hydroxyphenyl)-2,4-dioxobutanoic acid	1.5034	1.5034	1.5034	1.5029	1.5033
4-Methyl-L-glutamic acid	1.5018	1.5018	1.5018	1.5011	1.5009
Lysyl-Valine	1.5014	1.5014	1.5013	1.5007	1.5005
S-Sulfo-L-cysteine	1.4991	1.4991	1.4991	1.4984	1.4982
Isomer 1 of 5-Aminopentanoic acid	1.4978	1.4978	1.4977	1.4971	1.4969
N-Acetyl-1-(5'-Phosphoribosyl)-5-amino-4-imidazolecarboxamide	1.4974	1.4974	1.4974	1.4968	1.4967
3-(3,4-Dihydroxyphenyl)-2-methylpropionic acid	1.4973	1.4973	1.4972	1.4967	1.4966
Phenylpropanolamine	1.4951	1.495	1.495	1.4943	1.4942
Glutamyl-Isoleucine	1.4922	1.4922	1.4921	1.4915	1.4914
Glycine	1.4911	1.491	1.491	1.4903	1.4902
Cyclohexylsulfamic acid	1.4897	1.4897	1.4897	1.4891	1.4889
Isomer 3 of 2,4-Diamino-6-hydroxypyrimidine	1.4893	1.4892	1.4892	1.4885	1.4884
N-Acetyl-L-Noradrenaline	1.4859	1.4859	1.4859	1.4853	1.4852
Isomer 1 of 3-Hydroxyaminophenol	1.4857	1.4857	1.4857	1.4851	1.485
1,7-Dihydroxy-6,8-Dimethoxy-2-Methylanthraquinone	1.4827	1.4826	1.4826	1.482	1.4819
Aminoacetone	1.482	1.482	1.482	1.4814	1.4813
Calystegin A3	1.4803	1.4803	1.4803	1.4797	1.4795
Pantothenic acid	1.4795	1.4795	1.4795	1.4789	1.4788
Threoninyl-Proline	1.4795	1.4795	1.4795	1.4789	1.4787
Isomer 1 of 1,2-Dihydroxynaphthalene-6-sulfonic acid	1.4791	1.4791	1.4791	1.4784	1.4783
Linatine	1.4787	1.4787	1.4787	1.4782	1.478
Asparagine	1.4774	1.4774	1.4773	1.4768	1.4767
N1,N8-Diacetylspermidine	1.4739	1.4739	1.4739	1.4733	1.4732
4-Formylsalicylic acid	1.4697	1.4697	1.4696	1.469	1.4689
N6-Acetyl-Lysine	1.4696	1.4696	1.4696	1.4691	1.469
Rubroskyrin	1.4691	1.4691	1.469	1.4685	1.4685
4-Methylumbelliferone	1.4654	1.4654	1.4654	1.4647	1.4646
Pyrrolidine	1.4639	1.4639	1.4638	1.4631	1.463
Isomer 1 of Nor-psi-tropine	1.4599	1.4598	1.4598	1.4592	1.4592
2'-Hydroxy-5'-methylacetophenone	1.4549	1.4549	1.4548	1.4542	1.454
Hydroxyprolyl-Proline	1.4507	1.4507	1.4507	1.45	1.4503
Ophthalmic acid	1.4501	1.45	1.45	1.4495	1.4494
Isomer 4 of 2,4-Diamino-6-hydroxypyrimidine	1.4483	1.4483	1.4483	1.4476	1.4475
3-Formyl-6-hydroxyindole	1.4477	1.4477	1.4477	1.4472	1.447
Isomer 1 of Leucyl-Leucine	1.4472	1.4472	1.4471	1.4466	1.4465
Uracil	1.4407	1.4406	1.4406	1.4401	1.4399
2-aminophenol sulphate	1.439	1.439	1.439	1.4384	1.4401
Gentisic acid	1.4368	1.4368	1.4367	1.4363	1.4362
Isomer 2 of 2-Hydroxy-6-oxo-6-(2-hydroxyphenyl)-hexa-2,4-dienoic acid	1.4348	1.4347	1.4347	1.4342	1.4341
Eugenol	1.433	1.433	1.4329	1.4323	1.4323
Agmatine	1.4329	1.4328	1.4329	1.4327	1.4326
Isomer 2 of 3-Hydroxyaminophenol	1.4324	1.4323	1.4323	1.4318	1.4317
4-Caffeoyl-1,5-quinolactone	1.4273	1.4273	1.4272	1.4266	1.4265
Vanilpyruvic acid	1.4252	1.4252	1.4252	1.4246	1.4245
2-hydroxymexiletine	1.4247	1.4247	1.4247	1.4242	1.424
Isomer 1 of Sinapic acid	1.4241	1.4241	1.424	1.4236	1.4235
3-Hydroxyaminophenol	1.4237	1.4237	1.4236	1.4231	1.423
Isomer 1 of (R)-2-Feruloyl-1-(4-Hydroxyphenyl)-1,2-ethanediol	1.4223	1.4223	1.4222	1.4218	1.4217
Mangiferin	1.4197	1.4197	1.4197	1.4192	1.4191
Phenylalanyl-Glutamate	1.4182	1.4182	1.4181	1.4175	1.4174
6-Amino-2-oxohexanoic acid	1.4165	1.4165	1.4165	1.4159	1.4158
Isomer 1 of Diethanolamine	1.4137	1.4137	1.4137	1.4131	1.4131
Isomer 1 of 5-Hydroxyferulic acid methyl ester	1.4135	1.4135	1.4135	1.4131	1.413
N-Carbamoyl-2-amino-2-(4-hydroxyphenyl)acetic acid	1.4132	1.4132	1.4131	1.4125	1.4124
Salicyl-6-Hydroxy-2-Cyclohexene-On-Oyl	1.413	1.413	1.413	1.4126	1.4124
Sylvopinol	1.4111	1.4111	1.411	1.4105	1.4103
2-Methoxy-4-vinylphenol	1.4106	1.4106	1.4106	1.4099	1.4098
Thymine	1.4094	1.4094	1.4093	1.4087	1.4086
Isomer 1 of 2,6-Dimethyl-1,4-benzenediol	1.406	1.4059	1.4059	1.4053	1.4052
4-Oxoproline	1.4036	1.4036	1.4036	1.4031	1.403
4-Amino-4-deoxychorismic acid	1.4016	1.4016	1.4016	1.4009	1.4008
Dulciol E	1.3991	1.3991	1.3991	1.3985	1.3984
5-Aminopentanal	1.3991	1.3991	1.399	1.3986	1.3985
Pipecolic acid	1.3926	1.3925	1.3925	1.392	1.3919
Chlorogenic acid	1.3925	1.3925	1.3925	1.3918	1.3917
Isomer 1 of Dihydroconiferyl Alcohol	1.387	1.3869	1.3869	1.3863	1.3862
Alanyl-Proline	1.386	1.386	1.386	1.3855	1.3854
Isomer 1 of 4-Aminobutyraldehyde	1.3816	1.3815	1.3815	1.3809	1.3808
Prolyl-Aspartate	1.3815	1.3815	1.3814	1.3808	1.3807
(2R,5S)-2,5-Diaminohexanoic acid	1.3789	1.3789	1.3788	1.3785	1.3783
Histidinyl-Tryptophan	1.3788	1.3788	1.3787	1.3782	1.3781
Seryl-Tyrosine	1.3755	1.3755	1.3755	1.375	1.3749
Glutamyl-Serine	1.3714	1.3714	1.3714	1.3709	1.3707
Asperxanthone	1.371	1.371	1.371	1.3703	1.3703
Isomer 1 of (2R,3R,4R)-2-Amino-4-hydroxy-3-methylpentanoic acid	1.3706	1.3706	1.3706	1.37	1.3699
Isophosphamide mustard	1.37	1.37	1.37	1.3693	1.3692
3-Amino-2-piperidone	1.3699	1.3699	1.3699	1.3694	1.3693
2-Hydroxy-3-(4-hydroxyphenyl)propenoic acid	1.3689	1.3688	1.3688	1.3683	1.3682
4-Hydroxypiperidine	1.3682	1.3682	1.3682	1.3677	1.3676
Xanthoxylin	1.3665	1.3665	1.3664	1.3659	1.3658
2,4-Diaminobutyric acid	1.3604	1.3604	1.3603	1.3598	1.3597
Aspartyl-Proline	1.3591	1.3591	1.359	1.3588	1.3586
(2R,3R,4R)-2-Amino-4-hydroxy-3-methylpentanoic acid	1.3575	1.3575	1.3575	1.3568	1.3567
(-)-Heliannuol E	1.3542	1.3542	1.3542	1.3537	1.3541
Phenylalanyl-gamma-Glutamic acid	1.3539	1.3538	1.3538	1.3532	1.3531
2-Hydroxy-6-oxo-6-(2-hydroxyphenoxy)-hexa-2,4-dienoic acid	1.3531	1.3531	1.353	1.3526	1.3525
Homovanillic acid	1.3506	1.3506	1.3506	1.35	1.3507
Isomer 3 of Lacinilene C	1.3492	1.3492	1.3491	1.3488	1.3487
2-Pyrocatechuic acid	1.3465	1.3465	1.3465	1.346	1.3459
4-Fluorocatechol	1.3428	1.3428	1.3428	1.3424	1.3426
Leucyl-Proline	1.3418	1.3418	1.3418	1.3415	1.3414
Enol-3-Ethyl-1,2-cyclopentanedione	1.3402	1.3402	1.3401	1.3398	1.3397
2,6-Dihydroxybenzoic acid	1.3344	1.3344	1.3344	1.3338	1.3337
Hydroxyphenyllactici acid	1.3322	1.3322	1.3322	1.3317	1.3317
Isomer 1 of alpha-D-Glucosamine 1-phosphate	1.3269	1.3269	1.3269	1.3263	1.3262
Seryl-Proline	1.3268	1.3267	1.3268	1.3266	1.3265
Glutamine	1.326	1.3259	1.3259	1.3254	1.3253
Glycinamide hydrochloride	1.3237	1.3237	1.3236	1.3233	1.3232
Fraxetin	1.3237	1.3236	1.3236	1.323	1.3229
Maltol/Pyrogallol	1.316	1.316	1.316	1.3155	1.3155
Norcraugsodine	1.3159	1.3159	1.3159	1.3158	1.3157
gamma-Glutamyl-Isoleucine	1.3145	1.3145	1.3145	1.3141	1.3139
Guanosine	1.3144	1.3144	1.3143	1.3138	1.3137
3-(4-Hydroxy-3-methoxyphenyl)-2-methylpropionic acid	1.3111	1.3111	1.3111	1.3105	1.3104
Iminodiacetic acid	1.308	1.308	1.308	1.3073	1.3072
Isomer 1 of Rhapontigenin	1.3072	1.3072	1.3071	1.3068	1.3066
Morpholine	1.3064	1.3064	1.3063	1.3062	1.3061
Cyanidin 3-O-Glucoside-7-O-(6-O-(P-Hydroxybenzoyl)-Glucoside)	1.3055	1.3055	1.3055	1.3049	1.3049
5-Hydroxydopamine	1.3031	1.3031	1.3031	1.3025	1.3024
Ascochitine	1.3025	1.3025	1.3024	1.3018	1.3018
2,3-Dihydroxy-p-cumic acid	1.2998	1.2997	1.2997	1.2995	1.2994
4-n-propylphenol	1.2996	1.2995	1.2995	1.2992	1.2991
Isomer 1 of 5'-(3'-Methoxy-4'-hydroxyphenyl)-gamma-valerolactone	1.299	1.2989	1.2989	1.2985	1.2984
Dihydropinosylvin	1.298	1.2979	1.2979	1.2974	1.2974
Isomer 2 of (R)-2-Feruloyl-1-(4-Hydroxyphenyl)-1,2-ethanediol	1.2979	1.2979	1.2979	1.2977	1.2976
3',4,4'-Trihydroxypulvinone	1.2962	1.2962	1.2962	1.2959	1.2958
N-formylkynurenine	1.2928	1.2927	1.2927	1.2923	1.2922
Benzyl salicylic acid	1.2895	1.2895	1.2895	1.2889	1.2888
Isomer 1 of N-Acetylputrescine	1.2888	1.2888	1.2887	1.2886	1.2885
Prolyl-Valine	1.2848	1.2848	1.2847	1.2842	1.2841
Leucyl-Tryptophan	1.2846	1.2846	1.2846	1.2844	1.2843
O-Aminobenzaldehyde	1.2789	1.2788	1.2788	1.2787	1.2786
Glycyl-Serine	1.2786	1.2785	1.2785	1.2781	1.278
3-Methoxy-4-hydroxymandelic acid	1.2768	1.2768	1.2767	1.2763	1.2762
Isomer 1 of Coniferyl aldehyde	1.2752	1.2752	1.2752	1.2747	1.2748
Chlorohydroquinone	1.2648	1.2648	1.2648	1.2644	1.2664
Nor-psi-tropine	1.2635	1.2635	1.2634	1.2632	1.2631
Isomer 2 of (-)-Vestitol	1.2601	1.2601	1.26	1.2595	1.2593
Methylsalicylate	1.2589	1.2589	1.2589	1.2585	1.2584
Isomer 1 of Tyramine	1.2581	1.2581	1.258	1.2576	1.2575
5'-(3'-Methoxy-4'-hydroxyphenyl)-gamma-valerolactone	1.2577	1.2577	1.2576	1.2574	1.2573
Phlorisobutanophenone	1.2565	1.2565	1.2565	1.2561	1.2561
Deisopropylatrazine	1.2564	1.2564	1.2564	1.2558	1.2557
Tryptamine	1.2555	1.2555	1.2555	1.2555	1.2553
Tryptophan	1.2548	1.2548	1.2548	1.2546	1.2545
5-Aminolevulinic acid	1.2535	1.2535	1.2535	1.2531	1.253
8-Demethyl-8-(methylamino)riboflavin	1.2534	1.2534	1.2533	1.2529	1.2528
3,4-Dihydroxymandelic acid	1.2478	1.2479	1.2486	1.2518	1.252
Glycyl-Lysine	1.2469	1.2469	1.2469	1.2464	1.2464
o-Cresol	1.2464	1.2463	1.2463	1.2461	1.246
3-Hydroxy-2-methylpyridine-5-carboxylic acid	1.2452	1.2451	1.2451	1.245	1.2449
Isomer 1 of Beta-Alanine	1.2408	1.2408	1.2408	1.2403	1.2402
Isomer 1 of Lysyl-Glutamate	1.2357	1.2357	1.2357	1.2354	1.2353
5-(3',5'-Dihydroxyphenyl)-gamma-valerolactone-O-sulphate-O-methyl	1.2342	1.2342	1.2342	1.234	1.2339
3,5-Dihydroxyanisole	1.234	1.2339	1.2339	1.2338	1.2337
Isoleucyl-Lysine	1.2309	1.2309	1.2308	1.2303	1.2302
Hyperxanthone E	1.2286	1.2286	1.2285	1.2281	1.228
Hydroxyprolyl-Serine	1.2235	1.2235	1.2235	1.2232	1.223
2,2,6,6-Tetramethyl-4-piperidinone	1.2115	1.2115	1.2115	1.2112	1.2111
Lysyl-Tyrosine	1.2099	1.2099	1.2099	1.2094	1.2093
Guaiacol	1.2085	1.2085	1.2085	1.2082	1.2081
Gamma-Glutamylglutamate	1.2082	1.2082	1.2082	1.2077	1.2076
Isomer 1 of N5-Acetyl-3'-Aminopropylcadaverine	1.2051	1.2051	1.2051	1.2046	1.2045
Isomer 2 of Norfuraneol	1.2009	1.2009	1.2009	1.2004	1.2003
Aspartic acid	1.1989	1.1989	1.1989	1.1983	1.1982
L-2-Amino-5-hydroxypentanoic acid	1.1964	1.1964	1.1963	1.1959	1.1958
Methionine Sulfoxide	1.1961	1.1961	1.1961	1.1962	1.1961
7-Cyano-7-carbaguanine	1.1939	1.1939	1.1939	1.1935	1.1934
Isomer 1 of 3-Cyano-L-alanine	1.1829	1.1829	1.1829	1.1825	1.1823
m-Aminobenzoic acid	1.1826	1.1826	1.1826	1.1824	1.1823
Alanine	1.1776	1.1776	1.1776	1.1772	1.1771
Isovanillic acid	1.1748	1.1748	1.1748	1.1743	1.1743
(R)-2-Feruloyl-1-(4-Hydroxyphenyl)-1,2-ethanediol	1.1725	1.1725	1.1725	1.1723	1.1722
Isomer 1 of Seryl-Valine	1.1722	1.1722	1.1721	1.172	1.1719
N-Acetylindoxyl	1.1717	1.1717	1.1716	1.1714	1.1713
Isomer 1 of (-)-Vestitol	1.1709	1.1709	1.1709	1.1704	1.1703
3',5'-Cyclic GMP	1.1706	1.1706	1.1706	1.1706	1.1707
(3R)-Vestitone	1.1704	1.1705	1.1704	1.17	1.1699
3,4-Dihydroxyphenylacetaldehyde 4-O-glucuronide	1.1633	1.1633	1.1633	1.1628	1.1627
Dopamine	1.1621	1.1622	1.1621	1.1616	1.1616
Cadaverine	1.1569	1.1569	1.1569	1.1571	1.157
Isomer 1 of Lacinilene C	1.1528	1.1527	1.1527	1.1526	1.1525
Isomer 2 of 3,4-Dihydroxyphenylvaleric acid	1.1484	1.1484	1.1484	1.1481	1.148
Piceatannol	1.1478	1.1478	1.1478	1.1482	1.1481
Glycyl-Proline	1.1424	1.1424	1.1424	1.1421	1.142
Rhapontigenin	1.1388	1.1388	1.1388	1.1383	1.1382
Pyrocatechol	1.1305	1.1304	1.1304	1.1305	1.1304
Isomer 1 of Vanillactic acid	1.1292	1.1292	1.1291	1.1293	1.1294
Isomer 1 of Monodehydroascorbic acid	1.126	1.126	1.126	1.1264	1.1263
Glutamyl-Valine	1.1247	1.1247	1.1247	1.1249	1.1249
Dimethyl (1R*,2S*,3S*)-2-carboxy-3-(3,4-dihydroxyphenyl)-2,3-dihydro-5,6-dihydroxy-1H-indene-1-acetic acid	1.1232	1.1232	1.1231	1.1227	1.1225
Deoxyguanosine	1.1231	1.123	1.123	1.1228	1.1227
Isomer 1 of Morpholine	1.1226	1.1226	1.1226	1.1221	1.122
L-alpha-Aspartyl-L-hydroxyproline	1.1209	1.1209	1.1209	1.1207	1.1206
Shikonin	1.1207	1.1206	1.1206	1.1208	1.1207
Isomer 1 of 1-(3-Aminopropyl)-4-aminobutanal	1.1169	1.1169	1.1169	1.1168	1.1167
Diaminopimelic acid	1.1143	1.1143	1.1143	1.1141	1.1141
2-Hydroxyethylenedicarboxylic acid	1.1134	1.1134	1.1134	1.1129	1.1129
N-Formimino-L-glutamic acid	1.1098	1.1098	1.1098	1.1098	1.1097
alpha-D-Glucosamine 1-phosphate	1.1054	1.1053	1.1053	1.1053	1.1052
Isomer 1 of Eugenitin	1.105	1.105	1.1049	1.1049	1.1048
Adenosine	1.1044	1.1047	1.1067	1.1087	1.1091
5-Methoxytryptophan	1.1032	1.1032	1.1031	1.1031	1.1031
N-Hydroxy-L-tyrosine	1.1015	1.1015	1.1015	1.1018	1.1017
4-Guanidinobutanal	1.0994	1.0994	1.0994	1.0993	1.0993
Aspartyl-Valine	1.0938	1.0938	1.0938	1.0933	1.0932
L-Norleucine	1.0913	1.0912	1.0912	1.0913	1.0914
Sarcosine	1.0885	1.0885	1.0885	1.0886	1.0885
1,2-Dihydroxy-8-methylnaphthalene	1.0884	1.0883	1.0884	1.0879	1.0878
Syringic acid	1.0859	1.0859	1.0859	1.0859	1.0858
Isomer 2 of 5-Hydroxy-2-(1-hydroxy-5-methyl-4-hexenyl)benzofuran	1.0828	1.0828	1.0828	1.083	1.0829
Isomer 1 of Lysyl-Valine	1.0827	1.0827	1.0827	1.0822	1.0822
5-Hydroxyferulic acid methyl ester	1.0751	1.0751	1.0751	1.0746	1.0745
Lacinilene C	1.0736	1.0735	1.0735	1.0738	1.0737
Aspartyl-Aspartate	1.0693	1.0692	1.0693	1.0689	1.0688
Isomer 1 of 3-Hydroxy-2-methylpyridine-5-carboxylic acid	1.0624	1.0624	1.0624	1.0624	1.0623
Isoleucyl-Glycine	1.0466	1.0466	1.0466	1.0472	1.0471
Vanillic acid	1.0446	1.0446	1.0446	1.0442	1.0441
Isomer 2 of 1,4-diaminobutane	1.0415	1.0414	1.0414	1.0416	1.0415
cis-Piceid	1.0395	1.0395	1.0394	1.0399	1.0398
Glycyl-Valine	1.0333	1.0333	1.0333	1.0336	1.0335
2-Aminophenol	1.0317	1.0317	1.0317	1.0315	1.0314
Isomer 1 of Methionine Sulfoxide	1.031	1.031	1.031	1.0308	1.0309
Arginine	1.0299	1.0299	1.0299	1.0298	1.0297
Dihydrophloroglucinol	1.0294	1.0294	1.0294	1.0295	1.0295
1-hydroxytacrine	1.0291	1.0291	1.0291	1.0294	1.0293
Isoeugenitin	1.026	1.026	1.0259	1.026	1.0259
2-Ethyl-3,4-dihydroxyfuran	1.0239	1.0239	1.0239	1.024	1.0239
N,N-Didesmethyltramadol	1.0212	1.0213	1.0214	1.0214	1.0218
2,3,6-Trihydroxypyridine	1.0178	1.0178	1.0178	1.0179	1.0179
Isomer 1 of Sarcosine	1.0152	1.0152	1.0152	1.0156	1.0156
para-Trifluoromethylphenol	1.0095	1.0095	1.0095	1.0093	1.0092
(3S,5S)-3,5-Diaminohexanoic acid	1.001	1.001	1.0011	1.0009	1.001
1-(5-Acetyl-2-hydroxyphenyl)-3-methyl-1-butanone	0.9968	0.99679	0.99677	0.99707	0.99757
Isomer 1 of Norfuraneol	0.99643	0.99643	0.99644	0.99611	0.99602
Allysine	0.99354	0.99352	0.9935	0.99414	0.99405
4,6-Dichloro-3-methylcatechol	0.9932	0.9932	0.99318	0.99318	0.99337
Americanin A	0.99269	0.99268	0.99266	0.99293	0.99284
Cystathionine	0.9916	0.99165	0.99165	0.99118	0.9911
Methylene-2-pyrrolidinecarboxylic acid	0.98704	0.98704	0.98706	0.98664	0.98656
Isomer 1 of Isoeugenitin	0.98412	0.98416	0.98413	0.98373	0.98364
Isomer 1 of Coniferyl acetic acid	0.98335	0.98337	0.98335	0.98308	0.98326
p-Hydroxyphenylacetic acid	0.98194	0.98193	0.98191	0.98229	0.98226
Deethylatrazine	0.97936	0.97936	0.97935	0.97907	0.97899
gamma-Pyrufuran	0.97922	0.97922	0.9792	0.97945	0.97984
N-Methyl-L-glutamic acid	0.97789	0.97791	0.97789	0.97773	0.9777
Coniferyl Alcohol 9-Methyl Ester	0.97751	0.9775	0.97748	0.97762	0.9776
(-)-Heliannuol A	0.97496	0.97495	0.97493	0.97522	0.97515
L-Allysine	0.97328	0.97326	0.97326	0.97423	0.97414
Feruloylputrescine	0.97187	0.97185	0.97184	0.97209	0.97199
Coniferyl aldehyde	0.97101	0.97102	0.971	0.9709	0.97082
DL-alpha-Aminopimelic acid	0.97095	0.97097	0.97095	0.97061	0.97052
xi-2-Hydroxy-1,3,5-bisabolatrien-9-one	0.96692	0.96692	0.96695	0.96649	0.9664
Heliocide H3	0.9635	0.96349	0.9635	0.96365	0.96377
N-Acetylputrescine	0.96254	0.96254	0.96254	0.96267	0.96259
Glycyl-Threonine	0.9551	0.95511	0.95512	0.95485	0.95483
L-Theanine	0.95461	0.9546	0.95459	0.95452	0.95443
S-(4-Methylthiobutylthiohydroximoyl)-L-cysteine	0.94982	0.94984	0.94982	0.94982	0.94973
Isomer 1 of 3-(3,4-Dihydroxyphenyl)pyruvic acid	0.94336	0.94335	0.94333	0.94379	0.94374
3-Hydroxyphenylacetic acid	0.9428	0.94278	0.94276	0.9437	0.94362
(-)-Sativan	0.94188	0.94187	0.94185	0.94217	0.94233
Isomer 1 of Prolyl-Alanine	0.93994	0.93994	0.93997	0.9396	0.93955
Isoleucyl-Threonine	0.93951	0.93951	0.93956	0.93916	0.9392
Eugenitin	0.93945	0.93943	0.93942	0.93985	0.93977
Aspartyl-Glutamate	0.93944	0.93944	0.93942	0.93953	0.93944
Isomer 2 of 5'-(3'-Methoxy-4'-hydroxyphenyl)-gamma-valerolactone	0.9245	0.92451	0.92452	0.92412	0.9243
Desoxyhemigossypol-6-Methyl Ether	0.92421	0.92422	0.92434	0.92414	0.92407
Xanthurenic acid	0.92371	0.9237	0.92368	0.92442	0.92441
Bisphenol A	0.91983	0.91986	0.91984	0.9197	0.91962
O-Desmethylvenlafaxine	0.91935	0.91934	0.91934	0.91956	0.91947
Leucyl-Asparagine	0.91903	0.91903	0.91905	0.91895	0.91892
Isomer 1 of 5-Aminopentanal	0.91887	0.91886	0.91884	0.91955	0.91955
4-Hydroxybenzoic acid	0.9113	0.91129	0.9113	0.91154	0.91145
2-Hydroxy-6-oxo-6-(2-hydroxyphenyl)-hexa-2,4-dienoic acid	0.91092	0.91091	0.91089	0.91148	0.91144
Leucyl-Aspartate	0.90965	0.90965	0.90967	0.90925	0.9093
2-Amino-2-methyl-1,3-propanediol	0.9088	0.90879	0.90877	0.90987	0.90979
Isomer 1 of 2-Hydroxy-6-oxo-6-(2-hydroxyphenyl)-hexa-2,4-dienoic acid	0.90865	0.90863	0.90861	0.90941	0.90939
Isomer 1 of Isoleucyl-Alanine	0.90691	0.90691	0.90692	0.90714	0.90705
Isomer 2 of 2,4-Diamino-6-hydroxypyrimidine	0.89956	0.8996	0.89958	0.89926	0.89921
Beta-Alanine	0.89934	0.89937	0.89935	0.8993	0.89933
3-(3,4-Dihydroxyphenyl)pyruvic acid	0.8909	0.89089	0.89087	0.89153	0.89144
Histamine	0.89011	0.89011	0.89012	0.88985	0.88978
3,4-Dihydroxyphenylvaleric acid	0.8877	0.88774	0.88772	0.88756	0.88748
4-Guanidinobutanoic acid	0.88377	0.88378	0.8838	0.8836	0.88358
N,N,O-Tridesmethyltramadol	0.88211	0.88212	0.8821	0.8824	0.88235
Isomer 1 of Fraxetin	0.87328	0.8733	0.87328	0.87358	0.8735
Isomer 1 of 2-Aminovalienone	0.87269	0.8727	0.87273	0.87254	0.87247
Lysyl-Aspartate	0.87001	0.87	0.86998	0.87048	0.8704
Isomer 1 of 4,6-Dichloro-3-methylcatechol	0.86802	0.868	0.86799	0.86914	0.86914
Isomer 1 of 4'-N-desmethylolanzapine	0.86251	0.86259	0.8626	0.86222	0.86231
Hydroferulic acid	0.86164	0.86168	0.86166	0.86132	0.86124
Aminoacrylic acid	0.85723	0.85722	0.85722	0.85868	0.8586
2',4',6'-Trihydroxyacetophenone	0.85116	0.85121	0.85119	0.85096	0.85094
Isomer 1 of 4-(2-Amino-5-hydroxyphenyl)-2,4-dioxobutanoic acid	0.84876	0.84881	0.84879	0.84868	0.84875
4-Coumaryl-4-Coumarate	0.84695	0.84698	0.84696	0.84678	0.84686
Histidine	0.84484	0.84483	0.84498	0.84498	0.84499
1,3-Diaminopropane	0.8409	0.8409	0.84089	0.84101	0.84093
Cis-Indole-2,3-Dihydrodiol	0.83989	0.83988	0.83986	0.84062	0.84053
6-Dimethylaminopurine	0.83446	0.83447	0.83447	0.83489	0.83481
Urocanic acid	0.83413	0.83414	0.83412	0.83429	0.83422
Norfuraneol	0.83282	0.8328	0.83279	0.8341	0.83404
N-Acetyl-Dopamine	0.83034	0.83037	0.83035	0.83024	0.83019
6-Hydroxykynurenic acid	0.82819	0.82825	0.82823	0.82787	0.82784
Isoleucyl-Proline	0.82418	0.82418	0.82417	0.82444	0.82437
Isomer 1 of (+)-Heliannuol K	0.82308	0.82307	0.82309	0.82341	0.82335
Isoleucyl-Alanine	0.82092	0.82093	0.82092	0.82109	0.82105
Esculin	0.81887	0.81889	0.81887	0.81927	0.81919
Isomer 1 of N-Methyl-L-glutamic acid	0.81633	0.81636	0.81634	0.81636	0.81633
Isomer 2 of 1-(3-Aminopropyl)-4-aminobutanal	0.80622	0.80625	0.80623	0.80625	0.80624
N4-Acetyl-Spermidine	0.80553	0.80553	0.80552	0.80579	0.80575
11-Hydroxy-12-methoxydihydrokawain	0.80136	0.80134	0.80134	0.80198	0.80204
3-Hydroxybenzyl alcohol	0.79945	0.79949	0.79947	0.79935	0.79928
N2-Acetyl-N6-(L-1,3-Dicarboxypropyl)-L-lysine	0.79782	0.79788	0.79787	0.79813	0.79863
Glutamyl-Asparagine	0.79736	0.79735	0.79734	0.79833	0.79826
Prolyl-Tryptophan	0.7884	0.78839	0.78841	0.78881	0.78874
Homogentisic acid	0.78173	0.78177	0.78175	0.78169	0.78162
Alanyl-Isoleucine	0.77698	0.77697	0.77696	0.7777	0.77775
Isomer 3 of (-)-Vestitol	0.77306	0.77305	0.77304	0.77448	0.7744
2-Pyrrolidineacetic acid	0.7708	0.77079	0.7708	0.77149	0.77142
5-Aminopentanamide	0.7697	0.76968	0.76969	0.77021	0.77014
3,4-Dihydroxystyrene	0.76711	0.76712	0.76714	0.7669	0.76683
(2E,4E,6E)-7-Hydroxy-4-Methylhepta-2,4,6-Trienal	0.76648	0.7665	0.76648	0.76716	0.76711
gamma-Amino-gamma-cyanobutanoic acid	0.76257	0.76256	0.76254	0.76406	0.76399
Taurine	0.76155	0.76175	0.76195	0.76262	0.76378
Lysyl-Glycine	0.76147	0.76147	0.76149	0.76143	0.76136
Asparaginyl-Leucine	0.75854	0.75856	0.75859	0.75834	0.75867
Isomer 1 of 3-Amino-2-piperidone	0.75509	0.75509	0.75507	0.75644	0.75638
Isomer 2 of 2-Hydroxyhepta-2,4-dienedioic acid	0.753	0.75299	0.753	0.75419	0.75566
Isomer 3 of 1-(3-Aminopropyl)-4-aminobutanal	0.75237	0.75242	0.7524	0.75227	0.7522
Isomer 1 of 5-Hydroxyindoleacetic acid	0.75032	0.75032	0.75036	0.75083	0.75076
Prolyl-Methionine	0.74563	0.74563	0.74562	0.74609	0.74602
2,4-Dihydroxy-6-pentylbenzoic acid	0.74412	0.74412	0.74411	0.74459	0.74453
Coniferyl acetic acid	0.74043	0.74043	0.74043	0.7409	0.74085
DL-2-Aminooctanoic acid	0.73948	0.73951	0.73949	0.74	0.73997
1-Aminocyclopropane-1-carboxylic acid	0.73536	0.73536	0.73536	0.73586	0.73579
5-Carboxyvanillic acid	0.73524	0.73525	0.73524	0.73571	0.73565
Isomer 1 of Pyridoxamine	0.73411	0.73411	0.73411	0.73436	0.73429
Isomer 1 of Dihydrophloroglucinol	0.73382	0.73387	0.73385	0.73394	0.73387
Adenine	0.73363	0.73385	0.73501	0.73493	0.73536
3,4-Dihydroxyphenylethyleneglycol 4-O-glucuronide	0.72124	0.72126	0.72132	0.72126	0.72123
4-Aminobutyraldehyde	0.71906	0.71907	0.71905	0.71993	0.71987
2-Amino-3,7-dideoxy-D-threo-hept-6-ulosonic acid	0.71813	0.71814	0.71813	0.71903	0.71899
Resorcinol	0.71699	0.71706	0.71705	0.71673	0.71667
2,3-Diaminoproprionic acid	0.71458	0.71458	0.71473	0.71584	0.71599
Isomer 1 of Xanthurenic acid	0.71401	0.71403	0.71402	0.71431	0.71425
Dihydroconiferyl Alcohol	0.7102	0.7102	0.71025	0.71081	0.71075
N-Alpha-acetyllysine	0.70604	0.70603	0.70602	0.7075	0.7075
Deoxyshikonin	0.7021	0.70208	0.70211	0.70278	0.70271
L-trans-4-Methyl-2-pyrrolidinecarboxylic acid	0.70103	0.70111	0.7011	0.70081	0.70108
2-Hydroxy-5-methyl-cis,cis-muconic acid	0.69767	0.69766	0.69765	0.69895	0.69892
Isomer 1 of Aminoacrylic acid	0.68885	0.68893	0.68892	0.68859	0.68859
5-Hydroxyxanthotoxin	0.68725	0.68727	0.68726	0.68763	0.68791
Monodehydroascorbic acid	0.68549	0.6855	0.68548	0.6866	0.68675
Isomer 2 of 3-Amino-2-piperidone	0.67977	0.67976	0.67984	0.68028	0.68022
Isomer 1 of cis,cis-2,4-Dihydroxy-5-methyl-6-oxo-2,4-hexadienoic acid	0.67948	0.6795	0.67957	0.67933	0.67941
2',6'-Dihydroxy-4'-methoxyacetophenone	0.67351	0.6736	0.67359	0.67362	0.67374
Genkwanin	0.66979	0.66982	0.66986	0.67002	0.66996
Saccharopine	0.66878	0.66876	0.66877	0.6698	0.66979
Isomer 2 of Ophthalmic acid	0.66845	0.66844	0.66842	0.67026	0.67028
3-Cyano-L-alanine	0.666	0.66599	0.66607	0.66924	0.66917
cis,cis-2,4-Dihydroxy-5-methyl-6-oxo-2,4-hexadienoic acid	0.66411	0.66413	0.66416	0.66404	0.66401
3-Hydroxyanthranilic acid	0.65636	0.65641	0.6564	0.65639	0.6568
2,4-Diamino-6-hydroxypyrimidine	0.65558	0.6556	0.65558	0.65671	0.65666
Isomer 1 of L-2-Amino-5-hydroxypentanoic acid	0.65444	0.65447	0.65452	0.65421	0.65415
Isomer 1 of 2-Pyrrolidineacetic acid	0.65274	0.65273	0.65275	0.65362	0.65356
(+)-Heliannuol K	0.64398	0.64398	0.64397	0.64545	0.64547
Homoserine	0.64251	0.64256	0.64255	0.64308	0.64304
Sinapic acid	0.6418	0.64183	0.64182	0.64225	0.64221
3,4-Dihydroxy-L-phenylalanine	0.63317	0.6332	0.63321	0.63403	0.63397
(3R,4R)-7,2,4,2'-Tetrahydroxy-4',5'-Methylenedioxyisoflav-3-Ene	0.63231	0.6324	0.63239	0.63218	0.63212
3-Aminoisobutyric acid	0.63007	0.63009	0.6301	0.63028	0.63024
4-Aminobutanoic acid	0.62889	0.62897	0.62918	0.62929	0.62936
Phenylalanine	0.6288	0.62882	0.62883	0.62914	0.62908
Isomer 2 of Seryl-Valine	0.62233	0.62243	0.62241	0.62224	0.62219
Isomer 1 of (2S,5S)-trans-Carboxymethylproline	0.6214	0.62139	0.62146	0.62225	0.62237
Isomer 1 of 3-Dimethylallyl-4-hydroxymandelic acid	0.61914	0.6192	0.61919	0.61918	0.61926
Asparaginyl-Valine	0.6172	0.61719	0.61719	0.61987	0.61982
Indoxyl	0.61631	0.61636	0.61634	0.61674	0.61675
5-Aminopentanoic acid	0.61446	0.61453	0.61452	0.61472	0.61467
Leucyl-Alanine	0.61155	0.61157	0.61162	0.6114	0.61138
4-(2-Amino-5-hydroxyphenyl)-2,4-dioxobutanoic acid	0.60999	0.61001	0.61	0.61125	0.61121
Creatine	0.60777	0.60783	0.60782	0.60815	0.60888
1,2-Dihydroxynaphthalene-6-sulfonic acid	0.60616	0.60618	0.60617	0.60708	0.60706
Isomer 1 of Ascochitine	0.60218	0.60225	0.60224	0.60259	0.60255
Valyl-Alanine	0.59598	0.596	0.59598	0.59738	0.59742
1,4-diaminobutane	0.5959	0.5961	0.5964	0.59616	0.5961
1-Methylguanine	0.59138	0.59147	0.59154	0.59187	0.59185
Isomer 2 of (+)-Heliannuol F	0.5852	0.58523	0.58522	0.58613	0.58897
Isomer 1 of 3-Dimethylallyl-4-hydroxybenzoic acid	0.58	0.58005	0.5801	0.5799	0.58023
Isomer 1 of Hulupinic acid	0.57975	0.5798	0.57979	0.57956	0.58701
Pyridoxamine	0.57402	0.57404	0.57403	0.57489	0.57483
Tryptophanamide	0.57297	0.57299	0.57312	0.57288	0.5729
Isomer 1 of Phlorisobutanophenone	0.57212	0.57211	0.5721	0.57398	0.57393
3-(4-Hydroxy-3-methoxyphenyl)-2-methyllactic acid	0.57078	0.57088	0.57087	0.57078	0.57082
Isomer 1 of 3-Formyl-6-hydroxyindole	0.56829	0.5683	0.56831	0.56972	0.56967
2,6-Dimethyl-1,4-benzenediol	0.56597	0.566	0.56601	0.56644	0.56639
4-Hydroxyproline	0.56481	0.56485	0.56491	0.56522	0.56518
O-Methyl-L-threonine	0.56173	0.56177	0.56181	0.56278	0.5628
Indole-3-carboxylic acid	0.55888	0.55889	0.55901	0.55979	0.55976
Alanyl-Lysine	0.55512	0.55515	0.55516	0.55566	0.55573
3-Dimethylallyl-4-hydroxybenzoic acid	0.5538	0.5539	0.55389	0.55364	0.55468
Valine	0.5535	0.55354	0.55361	0.55336	0.55333
Butylated hydroxytoluene	0.54936	0.54935	0.54934	0.55193	0.55189
L-2-Amino-3-methylenehexanoic acid	0.54649	0.54662	0.54661	0.54635	0.54632
6-Methoxymellein	0.54334	0.54345	0.54344	0.54371	0.54379
4-Ethylphenol	0.54109	0.54108	0.54109	0.54257	0.54252
Homo-L-arginine	0.53762	0.53763	0.53772	0.53874	0.5387
Valyl-Aspartate	0.53512	0.53514	0.53515	0.53598	0.53607
N(6)-Methyllysine	0.53319	0.53319	0.5332	0.53569	0.5357
Desaminotyrosine	0.53139	0.53138	0.53142	0.53267	0.53262
Cytidine	0.53134	0.53137	0.53135	0.53311	0.53311
N-Carbamoylputrescine	0.52897	0.52899	0.52899	0.53073	0.53068
2',6'-Dihydroxyacetophenone	0.52543	0.52548	0.52555	0.52549	0.52571
Tyrosinamide	0.51909	0.51913	0.51923	0.51962	0.51985
Threoninyl-Alanine	0.51735	0.51737	0.51746	0.51733	0.51753
Aminoadipic acid	0.51604	0.51616	0.51615	0.51613	0.5161
Isomer 1 of Adenosine	0.51517	0.51521	0.5152	0.51673	0.5169
Isomer 1 of Homoserine	0.51508	0.5152	0.51519	0.51513	0.51558
Lysyl-Glutamate	0.51189	0.51192	0.51191	0.51324	0.5132
2-Aminomuconic acid	0.51127	0.51133	0.51146	0.51227	0.51224
Valyl-Threonine	0.51009	0.51012	0.51015	0.51056	0.51058
Sinapoyl aldehyde	0.50236	0.50244	0.50243	0.50312	0.50413
Isomer 2 of 5-(3',4'-Dihydroxyphenyl)-gamma-valerolactone	0.50223	0.50227	0.50238	0.50225	0.50239
Isomer 1 of L-2-Amino-3-methylenehexanoic acid	0.50024	0.50039	0.50038	0.50015	0.5002
Isomer 1 of 3,4-Dihydroxyphenylacetaldehyde 4-O-glucuronide	0.49853	0.49857	0.49861	0.50001	0.50008
Valyl-Glutamate	0.49835	0.49838	0.4984	0.50038	0.50045
3-Hydroxypicolinic acid	0.49764	0.49767	0.49766	0.49942	0.49937
Isomer 1 of N-Carboxyethyl-g-aminobutyric acid	0.49762	0.49775	0.49773	0.4975	0.49859
Isomer 1 of (-)-Heliannuol A	0.49665	0.49666	0.49666	0.4987	0.4987
Isomer 1 of Valyl-Valine	0.49358	0.49361	0.49362	0.49439	0.49436
1-(3-Aminopropyl)-4-aminobutanal	0.49065	0.49064	0.49076	0.49164	0.49162
5-Hydroxyindoleacetic acid	0.48933	0.48932	0.48949	0.49002	0.49011
Isomer 2 of Lacinilene C	0.48796	0.48802	0.48805	0.48906	0.48917
6,7-Dihydroxycoumarin	0.48697	0.48696	0.48695	0.48961	0.49024
Isomer 1 of O-Aminobenzaldehyde	0.48662	0.48662	0.48671	0.48709	0.48704
Ornithine	0.48606	0.48609	0.4861	0.48704	0.48721
Leucyl-Valine	0.4818	0.48182	0.4819	0.48198	0.48228
4-Pyridoxolactone	0.48019	0.48022	0.48021	0.48234	0.48229
2-Hydroxy-6-oxonona-2,4-diene-1,9-dioic acid	0.47955	0.47959	0.47974	0.47987	0.48028
Methyl vanillate	0.47557	0.47565	0.47565	0.47602	0.47607
Isomer 1 of Ophthalmic acid	0.47053	0.47061	0.47061	0.47182	0.47177
D-Mannosamine	0.46631	0.46632	0.46633	0.4701	0.47011
3-Amino-2,3-dideoxy-scyllo-inosose	0.46548	0.46551	0.4655	0.46782	0.46782
Pyridoxal	0.46493	0.46497	0.46499	0.46554	0.46581
2,6-Dimethoxy-4-methylphenol	0.43408	0.4341	0.43426	0.4355	0.4355
2,2',3-Trihydroxydiphenylether	0.4305	0.43053	0.43053	0.43299	0.43301
Glutaminyl-Hydroxyproline	0.43041	0.43052	0.43051	0.43136	0.43132
N-Carboxyethyl-g-aminobutyric acid	0.42996	0.42998	0.43006	0.43176	0.43173
Isomer 2 of Prolyl-Alanine	0.42703	0.42707	0.42709	0.42801	0.42816
Isomer 1 of Maltol/Pyrogallol	0.42645	0.42649	0.42667	0.42656	0.42654
Isomer 1 of (+)-Heliannuol D	0.42523	0.42524	0.42525	0.4287	0.42879
2-Methylbutylamine	0.42417	0.42419	0.42423	0.42517	0.42559
5-Hydroxytryptophol	0.41716	0.41726	0.41725	0.41832	0.41863
Bacilysin	0.41312	0.41311	0.41313	0.41559	0.41556
Isomer 1 of (+)-Heliannuol F	0.41163	0.41169	0.41174	0.4117	0.41466
Ribothymidine	0.41038	0.41056	0.41055	0.41058	0.41055
Glutamyl-Leucine	0.40967	0.40972	0.40971	0.4114	0.41143
Glutaminyl-Glutamate	0.40512	0.40512	0.40511	0.40913	0.40911
(+/-)-N-Methylsalsolinol	0.40059	0.4006	0.40064	0.4022	0.40304
2-Methyl-3-hydroxy-5-formylpyridine-4-carboxylic acid	0.39512	0.39513	0.39517	0.39667	0.39677
4-Chloro-L-lysine	0.39498	0.39505	0.39517	0.39603	0.39615
Threonine	0.38986	0.38991	0.39007	0.38989	0.38992
2-Hydroxyhepta-2,4-dienedioic acid	0.3864	0.38648	0.38659	0.38703	0.38705
Leucine	0.38093	0.38098	0.38106	0.38127	0.38125
2'-Hydroxyacetophenone	0.37533	0.37538	0.37537	0.37825	0.37831
Tyrosine	0.37423	0.37429	0.37445	0.37443	0.37442
L-Dihydroanticapsin	0.3724	0.37257	0.37256	0.37298	0.37298
Leucyl-Leucine	0.37168	0.37173	0.37173	0.37345	0.3737
Isomer 2 of 2,4-Diamino-6-hydroxylaminotoluene	0.37161	0.37167	0.37185	0.37247	0.37259
Isomer 1 of 1-(5-Acetyl-2-hydroxyphenyl)-3-methyl-1-butanone	0.37085	0.37091	0.3709	0.37338	0.37341
Protocatechuic acid	0.36771	0.36772	0.36776	0.37042	0.37039
Hypoglycin A	0.36246	0.36249	0.36249	0.36667	0.36664
Propylparaben	0.36154	0.36153	0.36162	0.36339	0.36336
3-(4-Hydroxyphenyl)-1-propanol	0.35775	0.35774	0.35786	0.35946	0.35949
L-4-Hydroxyglutamate semialdehyde	0.35467	0.35466	0.35472	0.35722	0.35737
Isomer 1 of Phenylalanine	0.35306	0.35306	0.35307	0.35662	0.35771
Isomer 1 of Ascorbic acid	0.34494	0.34496	0.34497	0.34933	0.34932
4-Hydroxy-5-(dihydroxyphenyl)-valeric acid-O-sulphate	0.3408	0.34106	0.34108	0.34092	0.34291
Isomer 1 of Putrescine	0.33955	0.33961	0.33987	0.34036	0.34033
trans-Ferulic acid	0.33943	0.33952	0.33952	0.34075	0.34104
p-Hydroxyphenylacetylglycine	0.33711	0.33711	0.33713	0.33997	0.34005
3-Nitrotyrosine	0.33186	0.33192	0.33207	0.33206	0.3323
Seryl-Valine	0.33079	0.33083	0.33113	0.33099	0.33121
Isomer 1 of Vanilpyruvic acid	0.33033	0.33033	0.33032	0.33462	0.33592
Valyl-Glycine	0.3246	0.32465	0.32477	0.32509	0.32507
Isoleucyl-Glutamate	0.3242	0.32426	0.32454	0.32506	0.32519
Glycyl-Asparagine	0.32387	0.32394	0.32404	0.32435	0.32432
Isomer 2 of 11-Hydroxy-12-methoxydihydrokawain	0.32359	0.32359	0.3236	0.3272	0.32752
Alanyl-Alanine	0.32099	0.32105	0.32113	0.32171	0.3219
Isomer 1 of 5-(3',4'-Dihydroxyphenyl)-gamma-valerolactone	0.31421	0.31432	0.31432	0.31662	0.31685
4-Hydroxybenzylamine	0.31198	0.31207	0.31223	0.31349	0.31352
Threoninyl-Valine	0.31126	0.31131	0.3115	0.31152	0.31177
Kuwanol D	0.31001	0.31004	0.31005	0.3148	0.31496
8-Amino-7-oxononanoic acid	0.30879	0.30888	0.30898	0.31094	0.31093
Isomer 1 of 3,5-Dihydroxyanisole	0.30308	0.30317	0.30317	0.30622	0.30634
Isomer 1 of xi-2-Hydroxy-1,3,5-bisabolatrien-9-one	0.29872	0.29872	0.29871	0.30338	0.30366
2,3-Diaminosalicylic acid	0.2947	0.29469	0.2947	0.30077	0.30081
(+)-Heliannuol D	0.28513	0.28516	0.2855	0.28725	0.2873
Isomer 1 of Xanthoxylin	0.28237	0.28247	0.28247	0.2858	0.28583
prolyl-proline	0.28026	0.2803	0.28036	0.28235	0.28266
Seryl-Aspartate	0.278	0.2781	0.27824	0.27821	0.27827
Choline	0.27746	0.27758	0.27802	0.27952	0.2796
Threoninyl-Threonine	0.27626	0.27629	0.27629	0.2814	0.28285
N5-Acetyl-3'-Aminopropylcadaverine	0.2751	0.27513	0.27524	0.27841	0.27847
Isomer 2 of N(6)-Methyllysine	0.27486	0.27502	0.27502	0.27647	0.27657
Isomer 1 of 2,4-Diamino-6-hydroxylaminotoluene	0.2696	0.26971	0.26991	0.27074	0.27074
Isomer 2 of Sinapic acid	0.26938	0.26938	0.26946	0.27323	0.27323
Glycyl-Arginine	0.26883	0.26891	0.26891	0.27276	0.27297
Isomer 1 of 2-Hydroxy-6-oxonona-2,4-diene-1,9-dioic acid	0.26542	0.26553	0.26574	0.26709	0.26744
N2-Acetyl-5-Phosphooxy-L-lysine	0.26502	0.26509	0.26509	0.26878	0.27189
Ugaxanthone	0.26196	0.26207	0.26208	0.26417	0.26415
3-Dimethylallyl-4-hydroxymandelic acid	0.26074	0.26082	0.26082	0.26401	0.27939
3,5-Dihydroxybenzoic acid	0.25221	0.25223	0.25265	0.25445	0.25553
(R)-1-Aminopropan-2-ol	0.24518	0.24518	0.24527	0.24877	0.24874
Hulupinic acid	0.24316	0.24322	0.24322	0.24801	0.2496
Valyl-Valine	0.2366	0.2366	0.23659	0.24316	0.24366
N-Cyclopropylammelide	0.2343	0.23432	0.23434	0.23927	0.2409
Glutamyl-Proline	0.23313	0.23313	0.23314	0.23878	0.23875
Orcinol	0.23143	0.23149	0.23154	0.23439	0.2344
Salicylic acid	0.23082	0.23083	0.23112	0.2339	0.23392
Isoleucyl-Phenylalanine	0.22954	0.22963	0.2297	0.23141	0.23205
7-Methylguanine	0.229	0.22903	0.22914	0.23337	0.23336
alpha-Cyano-4-hydroxycinnamic acid	0.22667	0.22667	0.22668	0.23209	0.23344
4-Hydroxyphenylacetylglutamic acid	0.22443	0.22454	0.22456	0.22906	0.22914
2-Hydroxy-4-imino-2,5-cyclohexadienone	0.22214	0.22221	0.22225	0.22531	0.22534
6-Hydroxy-1H-indole-3-acetamide	0.22152	0.22169	0.22169	0.22505	0.22508
Diethanolamine	0.22148	0.2215	0.22164	0.2242	0.22463
2-Phenylethylamine	0.21478	0.21525	0.22326	0.23573	0.23831
Threoninyl-Leucine	0.21359	0.21368	0.21378	0.21544	0.21581
Valyl-Proline	0.2132	0.21322	0.21322	0.22076	0.22094
L-Glutamate 5-semialdehyde	0.20508	0.20535	0.20535	0.20738	0.20757
2,7-Dihydroxycadalene	0.1983	0.19837	0.19843	0.20375	0.20388
Vinyl caffeic acid	0.19755	0.1976	0.19766	0.20162	0.20166
Isomer 1 of 11-Hydroxy-12-methoxydihydrokawain	0.19304	0.19325	0.19326	0.19548	0.1957
N-Acetyl-Tyramine	0.18993	0.19032	0.19033	0.19186	0.19237
2,4-Diamino-6-hydroxylaminotoluene	0.18917	0.18929	0.18939	0.19118	0.19117
Pyridoxamine phosphate	0.18879	0.18887	0.18889	0.1937	0.19369
Isomer 1 of Aminoadipic acid	0.1877	0.18778	0.18778	0.19434	0.19433
Serine	0.18648	0.18662	0.18696	0.1869	0.18688
alpha-Cotonefuran	0.18565	0.18565	0.18578	0.19107	0.19105
Symmetric dimethylarginine	0.18269	0.18281	0.18288	0.18888	0.18886
Tyrosyl-Glutamate	0.18186	0.1821	0.1821	0.18466	0.18505
(S)-Angelicain	0.17805	0.17804	0.17811	0.18433	0.18431
Spermidine	0.1777	0.17775	0.17793	0.18073	0.18173
5-(3',4'-Dihydroxyphenyl)-gamma-valerolactone	0.17673	0.17721	0.17722	0.17747	0.17755
Isomer 1 of 5-Aminopentanamide	0.1757	0.17582	0.17609	0.17627	0.17993
Glycyl-Isoleucine	0.17473	0.17485	0.17487	0.17909	0.17911
(-)-Vestitol	0.16669	0.16722	0.16725	0.16738	0.16741
Glutamyl-Phenylalanine	0.16426	0.16439	0.16439	0.17042	0.17052
Leucyl-Threonine	0.16161	0.16172	0.1621	0.1623	0.16302
5,7-Dihydroxy-4-methylcoumarin	0.15936	0.15936	0.15944	0.17138	0.1714
Guanine	0.15674	0.15692	0.15695	0.16039	0.16079
Ethanolamine	0.1559	0.15593	0.15615	0.16203	0.16267
Methylguanidine	0.15478	0.15478	0.15501	0.1602	0.16089
Isomer 2 of (+)-Heliannuol D	0.15351	0.15372	0.15385	0.15907	0.15912
3,4-Dihydroxybenzeneacetic acid	0.14916	0.14948	0.14948	0.15325	0.15351
Asparaginyl-Isoleucine	0.14576	0.14588	0.14589	0.15256	0.15299
Isomer 1 of N(6)-Methyllysine	0.14477	0.14569	0.14607	0.14625	0.14955
6-Methyladenine	0.1363	0.13629	0.1363	0.14824	0.14833
Aspartyl-Lysine	0.12976	0.12998	0.13034	0.13032	0.1304
Leucyl-Glycine	0.12955	0.12973	0.12974	0.13642	0.13705
Dehydrozingerone	0.12169	0.1217	0.1221	0.12855	0.12856
Isoeugenitol	0.11776	0.11788	0.11803	0.1231	0.12354
Isomer 1 of 2-Hydroxy-4-imino-2,5-cyclohexadienone	0.11722	0.11782	0.11789	0.12036	0.12195
Prolyl-Isoleucine	0.11506	0.11526	0.11573	0.13632	0.13658
Aspartyl-Glycine	0.11038	0.11057	0.11056	0.12078	0.12081
5-Hydroxy-2-(1-hydroxy-5-methyl-4-hexenyl)benzofuran	0.11004	0.11004	0.1101	0.12064	0.12451
4'-hydroxypropanolol	0.1095	0.1097	0.11014	0.11081	0.11138
Prolyl-Alanine	0.10663	0.10682	0.10709	0.10956	0.10993
Isomer 1 of 2,7-Dihydroxycadalene	0.10514	0.10524	0.10542	0.1116	0.1118
3,4-Dihydroxyphenylpropanoic acid	0.10437	0.10513	0.10518	0.1091	0.11045
1-Methylguanosine	0.10035	0.10137	0.10151	0.10322	0.10704
3-Aminopropanal	0.099416	0.099747	0.10007	0.10006	0.11181
(+)-Heliannuol F	0.098287	0.098286	0.098417	0.1175	0.11749
4'-Hydroxy-2-biphenylcarboxylic acid	0.094095	0.094311	0.094622	0.097516	0.097859
4-Hydroxybenzaldehyde	0.093096	0.093304	0.09359	0.10531	0.10755
Isomer 1 of Methyl vanillate	0.092451	0.09254	0.092609	0.10467	0.10746
4-O-Methylgallic acid	0.08114	0.081555	0.082186	0.083492	0.083487
Isomer 1 of Tyrosine	0.080597	0.081517	0.081516	0.082523	0.082556
4-Aminobenzoyl-(beta)-alanine	0.079923	0.079986	0.080283	0.092324	0.09283
2-Hydroxy-6-keto-2,4-heptadienoic acid	0.077729	0.078109	0.078941	0.081456	0.081621
Asparaginyl-Proline	0.068406	0.068589	0.068721	0.079876	0.080249
Isomer 2 of O-Aminobenzaldehyde	0.06197	0.062305	0.06245	0.07203	0.07209
Isomer 2 of L-2-Amino-5-hydroxypentanoic acid	0.061692	0.062175	0.06287	0.063079	0.064116
Gentisate aldehyde	0.061437	0.061679	0.061686	0.077467	0.083439
Isomer 1 of 2-Hydroxyhepta-2,4-dienedioic acid	0.061019	0.061327	0.061779	0.066707	0.070439
Cytosine	0.058006	0.058029	0.059462	0.068286	0.070521
Aspartyl-Isoleucine	0.0549	0.055287	0.055326	0.077426	0.077449
Deoxyadenosine	0.052675	0.052706	0.053129	0.067864	0.067944
Isomer 1 of 3,4-Dihydroxyphenylvaleric acid	0.050876	0.051586	0.052357	0.05286	0.057611
5-Hydroxyconiferyl alcohol	0.043304	0.045112	0.045115	0.045262	0.045371
4-Hydroxyphenylethanol	0.040536	0.041347	0.047308	0.05105	0.05345
Heliannuol C	0.037128	0.037289	0.038255	0.057851	0.057847
2-Amino-3,4-dimethylimidazo[4,5-f]quinoline	0.036281	0.036969	0.039121	0.041849	0.04193
Lysine	0.035549	0.035756	0.037406	0.044023	0.051783
Ethyl salicylic acid	0.034974	0.037257	0.037305	0.040924	0.041576
Trans-Coutarate	0.034435	0.036652	0.036653	0.036687	0.037352
Caffeic acid	0.032652	0.033311	0.033318	0.059111	0.059123
Vanillactic acid	0.030724	0.031176	0.031574	0.049525	0.04956
2'-Aminoacetophenone	0.030618	0.03065	0.030734	0.060767	0.06091
4-Hydroxy-3-(3-methyl-2-butenyl)acetophenone	0.018468	0.018837	0.019526	0.046041	0.048565
Isomer 4 of (-)-Vestitol	0.012571	0.013368	0.015551	0.035394	0.037439
Threoninyl-Glycine	0.010374	0.012954	0.015939	0.039437	0.041922
Isomer 1 of 5-Hydroxy-2-(1-hydroxy-5-methyl-4-hexenyl)benzofuran	0.0093374	0.010923	0.015572	0.042061	0.042369
p-Coumaric acid	0.0074903	0.015302	0.01548	0.016789	0.02242
Seryl-Isoleucine	0.0034127	0.007702	0.0083013	0.038438	0.041202

## Sheet: EFA2 PLS-DA VIP Scores
EFA2 PLS-DA VIP Scores
Metabolites	Comp. 1	Comp. 2	Comp. 3	Comp. 4	Comp. 5
Cyanidin 3-O-Glucoside-7-O-(6-O-(P-Hydroxybenzoyl)-Glucoside)	1.5125	1.4898	1.4898	1.4891	1.489
Isomer 1 of 2-Aminovalienone	1.5117	1.4892	1.4892	1.4885	1.4884
2-Aminovalienone	1.5096	1.4879	1.4879	1.4872	1.4871
6-Hydroxykynurenic acid	1.5095	1.4864	1.4864	1.4858	1.4857
Pyrrolidine	1.5091	1.4861	1.486	1.4854	1.4852
Isomer 1 of Isophosphamide mustard	1.5081	1.4852	1.4851	1.4845	1.4843
Isomer 1 of Norfuraneol	1.5069	1.4839	1.4839	1.4832	1.4831
Guaiacol	1.5068	1.4845	1.4845	1.4839	1.4837
Isomer 1 of 3,4-Dihydroxyphenylvaleric acid	1.5059	1.4839	1.4839	1.4832	1.4831
Prolyl-Aspartate	1.5043	1.481	1.481	1.4803	1.4802
Hydroxyprolyl-Proline	1.5011	1.4786	1.4785	1.4779	1.4778
5-Hydroxyconiferyl alcohol	1.5008	1.4799	1.4799	1.4792	1.4791
2-Aminophenol	1.4992	1.4789	1.4789	1.4782	1.4781
Isomer 2 of Homoeriodictyol chalcone	1.4974	1.4744	1.4744	1.4737	1.4735
Isomer 1 of Homoserine	1.4968	1.4761	1.476	1.4754	1.4754
Isomer 1 of Coniferyl aldehyde	1.4944	1.4745	1.4745	1.4739	1.4737
Purpurin	1.4934	1.4727	1.4727	1.472	1.4719
Dopamine 4-O-glucuronide	1.4903	1.4703	1.4703	1.4697	1.4696
Isomer 1 of 5-Aminopentanoic acid	1.4867	1.4635	1.4635	1.4628	1.4627
Histidine	1.4866	1.4633	1.4633	1.4626	1.4625
Alanyl-Proline	1.4864	1.4631	1.4631	1.4624	1.4623
Isomer 1 of Ophthalmic acid	1.4863	1.463	1.463	1.4623	1.4622
(3R,4R)-7,2,4,2'-Tetrahydroxy-4',5'-Methylenedioxyisoflav-3-Ene	1.4859	1.4662	1.4661	1.4655	1.4654
Rubroskyrin	1.4854	1.4627	1.4627	1.4621	1.4619
Isomer 1 of Dihydroconiferyl Alcohol	1.4827	1.4597	1.4597	1.459	1.4589
8-Aminooctanoic acid	1.4813	1.4584	1.4584	1.4578	1.4576
2-Hydroxyhepta-2,4-dienedioic acid	1.4812	1.4579	1.4578	1.4572	1.4571
Glycyl-Lysine	1.4805	1.4612	1.4612	1.4609	1.4608
Deisopropylatrazine	1.4779	1.4547	1.4546	1.454	1.4539
Ascochitine	1.477	1.456	1.4559	1.4554	1.4553
3-(3-Hydroxyphenyl)-2-methylpropionic acid	1.4753	1.4561	1.4561	1.4555	1.4553
4-Formylsalicylic acid	1.4745	1.4513	1.4513	1.4507	1.4505
Lysyl-Tyrosine	1.4716	1.4484	1.4484	1.4478	1.4476
S-Sulfo-L-cysteine	1.4709	1.4479	1.4479	1.4472	1.4471
Eugenol	1.4708	1.4526	1.4525	1.4519	1.4518
3-Formyl-6-hydroxyindole	1.4681	1.445	1.445	1.4444	1.4442
Resorcinol	1.4668	1.4438	1.4438	1.4431	1.4432
4-Fluorocatechol	1.465	1.4463	1.4463	1.4457	1.4456
Glutamine	1.4606	1.4376	1.4376	1.437	1.4369
(S)-2-Azetidinecarboxylic acid	1.4574	1.4355	1.4355	1.4349	1.4347
Hyperxanthone E	1.4568	1.4392	1.4392	1.4386	1.4385
Histidinyl-Isoleucine	1.4546	1.432	1.432	1.4313	1.4312
Uridine	1.4539	1.4383	1.4383	1.4377	1.4376
Fraxetin	1.4513	1.4287	1.4287	1.4282	1.428
Leucyl-Proline	1.4478	1.4288	1.4288	1.4282	1.4281
Hypoxanthine	1.4476	1.4251	1.4251	1.4245	1.4243
Isomer 1 of Diethanolamine	1.4443	1.4224	1.4224	1.4219	1.4218
Isomer 1 of cis,cis-2,4-Dihydroxy-5-methyl-6-oxo-2,4-hexadienoic acid	1.4429	1.4208	1.4208	1.4201	1.42
Isomer 1 of Hulupinic acid	1.4412	1.4265	1.4264	1.4258	1.4257
Lysyl-Valine	1.4398	1.4177	1.4176	1.4171	1.417
3-Amino-2-piperidone	1.4393	1.4169	1.4169	1.4163	1.4161
4-Hydroxy-2,6,6-trimethyl-3-oxo-1,4-cyclohexadiene-1-carboxaldehyde	1.4385	1.424	1.4239	1.4233	1.4232
2,8-Dihydroxyadenine	1.4378	1.4205	1.4205	1.4202	1.4207
Isomer 1 of Vanillactic acid	1.437	1.415	1.4149	1.4143	1.4142
Homoeriodictyol chalcone	1.4358	1.4171	1.4171	1.4165	1.4164
Tyrosinamide	1.4355	1.4131	1.4131	1.4127	1.4126
Glutamyl-Valine	1.434	1.4199	1.4199	1.4192	1.4191
Symmetric dimethylarginine	1.434	1.4114	1.4114	1.4108	1.4106
2,3-Diaminoproprionic acid	1.4302	1.4078	1.4078	1.4071	1.407
Isomer 1 of Phenylalanine	1.4293	1.4092	1.4092	1.4086	1.4085
4-Guanidinobutanoic acid	1.4254	1.4035	1.4034	1.4028	1.4027
Isomer 1 of (-)-Vestitol	1.4246	1.4073	1.4073	1.4067	1.4066
Isomer 1 of 3-Sulfocatechol	1.4244	1.4025	1.4025	1.4019	1.4019
2,3-Diaminosalicylic acid	1.424	1.4016	1.4016	1.401	1.4008
Hulupinic acid	1.4225	1.4002	1.4001	1.3996	1.3995
Isomer 1 of 5-Hydroxyferulic acid methyl ester	1.4224	1.4033	1.4033	1.4026	1.4025
N-Acetylindoxyl	1.422	1.3997	1.3997	1.3991	1.399
1,7-Dihydroxy-6,8-Dimethoxy-2-Methylanthraquinone	1.4218	1.3994	1.3994	1.3989	1.3988
5,5'-Dehydrodivanillic acid	1.4194	1.4067	1.4066	1.406	1.4059
cis,cis-2,4-Dihydroxy-5-methyl-6-oxo-2,4-hexadienoic acid	1.4192	1.3971	1.3971	1.3965	1.3963
Isomer 1 of 3-Dimethylallyl-4-hydroxymandelic acid	1.4139	1.3963	1.3962	1.3957	1.3956
N,N-Didesmethyltramadol	1.4136	1.3927	1.3926	1.3921	1.3919
1H-Indole-3-methanamine	1.4095	1.3956	1.3956	1.395	1.3949
Lysine	1.4081	1.3874	1.3873	1.3867	1.3866
N-Cyclopropylammelide	1.4079	1.3858	1.3858	1.3853	1.3851
Isomer 1 of 2-Hydroxyhepta-2,4-dienedioic acid	1.4064	1.3843	1.3843	1.3836	1.3835
4-Oxoproline	1.4056	1.3847	1.3847	1.3841	1.384
Isomer 1 of Homoeriodictyol chalcone	1.4037	1.3867	1.3867	1.3861	1.3859
Methionine	1.4017	1.3907	1.3907	1.3901	1.39
Litcubinine	1.3993	1.3791	1.379	1.3785	1.3783
Dimethyl (1R*,2S*,3S*)-2-carboxy-3-(3,4-dihydroxyphenyl)-2,3-dihydro-5,6-dihydroxy-1H-indene-1-acetic acid	1.3964	1.3761	1.3761	1.3755	1.3754
Norfuraneol	1.3951	1.3732	1.3732	1.3726	1.3725
Isomer 1 of N-Methyl-L-glutamic acid	1.3949	1.3743	1.3743	1.3738	1.3737
4-Guanidinobutanal	1.3941	1.3739	1.3739	1.3734	1.3733
Isomer 2 of L-2-Amino-5-hydroxypentanoic acid	1.3935	1.376	1.376	1.3754	1.3753
Isomer 1 of Monodehydroascorbic acid	1.3904	1.3689	1.3689	1.3683	1.3682
1-(5-Acetyl-2-hydroxyphenyl)-3-methyl-1-butanone	1.3878	1.3663	1.3663	1.3658	1.3658
Phenylpropanolamine	1.386	1.3651	1.3651	1.3648	1.3646
Isomer 2 of 2,7-Dihydroxycadalene	1.3848	1.364	1.3639	1.3633	1.3633
3',5'-Cyclic GMP	1.3817	1.361	1.361	1.3604	1.3603
Isomer 1 of Prolyl-Alanine	1.3813	1.3703	1.3703	1.3697	1.3696
Phenylalanyl-Glutamate	1.3797	1.3688	1.3688	1.3692	1.3692
Isomer 2 of Norfuraneol	1.3742	1.3542	1.3542	1.3536	1.3534
(3S,5S)-3,5-Diaminohexanoic acid	1.3693	1.3494	1.3494	1.3488	1.3487
Isomer 1 of Lysyl-Glutamate	1.3684	1.3482	1.3482	1.3477	1.3476
Isomer 1 of 4-Aminobutyraldehyde	1.3683	1.3599	1.3599	1.3593	1.3592
Morpholine	1.3683	1.3481	1.3481	1.3475	1.3473
2-Hydroxy-4-hydroxymethylbenzalpyruvic acid	1.3679	1.3474	1.3474	1.3469	1.347
alpha-Cyano-4-hydroxycinnamic acid	1.3676	1.3462	1.3461	1.3456	1.3455
Genkwanin	1.367	1.3482	1.3482	1.3477	1.3476
Vanillic acid	1.3665	1.3518	1.3518	1.3513	1.3511
Aspartyl-Lysine	1.365	1.3465	1.3465	1.3459	1.3459
3-Hydroxyaminophenol	1.3642	1.3443	1.3443	1.3438	1.3436
5-Hydroxydopamine	1.3633	1.3537	1.3537	1.3531	1.353
Homovanillic acid	1.3627	1.3535	1.3535	1.3529	1.3528
4-Hydroxybenzylamine	1.3624	1.3424	1.3424	1.3418	1.3417
4-Hydroxy-5-(dihydroxyphenyl)-valeric acid-O-sulphate	1.3621	1.3433	1.3433	1.3429	1.3428
Leucine	1.3615	1.3417	1.3417	1.3411	1.341
Monodehydroascorbic acid	1.3612	1.3411	1.3411	1.3407	1.3405
Isomer 1 of N5-Acetyl-3'-Aminopropylcadaverine	1.361	1.3421	1.3421	1.3417	1.3416
Tyrosine	1.3585	1.3401	1.3401	1.3395	1.3394
N6-beta-Aspartyl-Lysine	1.357	1.3491	1.3491	1.3486	1.3484
Xanthine	1.3568	1.3384	1.3384	1.3378	1.3377
Isomer 1 of 2-Hydroxy-6-oxonona-2,4-diene-1,9-dioic acid	1.3548	1.336	1.336	1.3354	1.3353
7-Cyano-7-carbaguanine	1.3546	1.3363	1.3363	1.3357	1.3356
Isomer 1 of 3-Hydroxyaminophenol	1.3528	1.3346	1.3345	1.334	1.3339
Uracil	1.352	1.3325	1.3324	1.3319	1.3317
Caffeic aldehyde	1.3509	1.3413	1.3413	1.3407	1.3406
3-Hydroxy-cis,cis-muconic acid	1.3501	1.3299	1.3299	1.3293	1.3292
Histidinyl-Alanine	1.3486	1.3306	1.3306	1.33	1.3299
Isomer 3 of 1-(3-Aminopropyl)-4-aminobutanal	1.3471	1.3266	1.3266	1.326	1.3259
2',4',6'-Trihydroxyacetophenone	1.3452	1.3341	1.3341	1.3336	1.3334
Proline	1.3448	1.327	1.327	1.3265	1.3264
5-Methoxytryptophan	1.3426	1.3216	1.3216	1.321	1.321
(2R,3S)-2,7-Dihydroxy-4'-Methoxyisoflavanone	1.3417	1.3237	1.3237	1.3231	1.323
Bisphenol A	1.3408	1.3202	1.3202	1.3197	1.3196
Isomer 1 of Rhapontigenin	1.34	1.3225	1.3225	1.322	1.3219
Isomer 1 of Aminoadipic acid	1.3387	1.3177	1.3177	1.3171	1.317
Isomer 1 of 3-Cyano-L-alanine	1.3373	1.3255	1.3255	1.325	1.3249
N2-Monodes-methylnizatidine	1.3367	1.3309	1.3309	1.3303	1.3302
Ugaxanthone	1.3357	1.3148	1.3148	1.3142	1.3141
Isoleucyl-Lysine	1.3357	1.3162	1.3162	1.3159	1.3157
Citrulline	1.3351	1.3179	1.3179	1.3173	1.3172
2-Pyrocatechuic acid	1.3347	1.3148	1.3147	1.3142	1.3141
Seryl-Aspartate	1.331	1.3101	1.3101	1.3096	1.3095
Rhapontigenin	1.33	1.3221	1.3221	1.3215	1.3214
Isomer 1 of 3-Dimethylallyl-4-hydroxybenzoic acid	1.3298	1.3241	1.324	1.3235	1.3233
1-Methylguanosine	1.3289	1.3106	1.3106	1.3101	1.3099
Isomer 1 of 11-Hydroxy-12-methoxydihydrokawain	1.3285	1.3113	1.3113	1.3107	1.3106
Isomer 1 of Eugenitin	1.3283	1.3096	1.3096	1.3092	1.3091
N1,N8-Diacetylspermidine	1.3253	1.3066	1.3065	1.3061	1.306
Pyridoxamine phosphate	1.3238	1.3044	1.3044	1.3039	1.3037
Americanin A	1.3218	1.3141	1.3141	1.3136	1.3135
4'-N-desmethylolanzapine	1.3214	1.3007	1.3007	1.3001	1.3014
Isomer 2 of 5'-(3'-Methoxy-4'-hydroxyphenyl)-gamma-valerolactone	1.3209	1.3032	1.3032	1.3028	1.3026
4-Methylumbelliferone	1.3181	1.3033	1.3033	1.3028	1.3027
(-)-Sativan	1.3167	1.3003	1.3003	1.2997	1.2996
3-Sulfocatechol	1.3166	1.2999	1.2999	1.2993	1.2992
Isomer 1 of 5-(3',4'-Dihydroxyphenyl)-gamma-valerolactone	1.3157	1.3065	1.3065	1.3059	1.3058
2-aminophenol sulphate	1.3153	1.2972	1.2972	1.2972	1.2981
3-Dimethylallyl-4-hydroxymandelic acid	1.3112	1.294	1.2939	1.2934	1.2933
Heliannone A	1.3101	1.3063	1.3063	1.3057	1.3057
Coniferyl acetic acid	1.3099	1.2897	1.2897	1.2892	1.2891
5'-(3'-Methoxy-4'-hydroxyphenyl)-gamma-valerolactone	1.307	1.2912	1.2912	1.2907	1.2906
1,4-diaminobutane	1.3047	1.2884	1.2884	1.2878	1.2878
Isomer 2 of Seryl-Valine	1.3046	1.2878	1.2878	1.2873	1.2872
3-(3,4-Dihydroxyphenyl)-2-methylpropionic acid	1.3043	1.2964	1.2964	1.2958	1.2957
Glutamyl-Isoleucine	1.296	1.2934	1.2934	1.2929	1.2928
4-Hydroxypiperidine	1.29	1.2741	1.2741	1.2736	1.2735
Isomer 1 of 5'-(3'-Methoxy-4'-hydroxyphenyl)-gamma-valerolactone	1.2837	1.2809	1.2809	1.2803	1.2802
Leucyl-Aspartate	1.2834	1.2637	1.2637	1.2633	1.2632
Gentisic acid	1.2826	1.2658	1.2658	1.2653	1.2651
Aspartyl-Proline	1.2817	1.2665	1.2665	1.266	1.2659
2,4-Diamino-6-hydroxypyrimidine	1.28	1.2648	1.2648	1.2643	1.2642
Phenylalanine	1.2795	1.2611	1.261	1.2605	1.2604
Guanosine	1.2755	1.2614	1.2614	1.2609	1.2608
Isomer 1 of Xanthurenic acid	1.2748	1.255	1.255	1.2546	1.2545
Isomer 3 of 11-Hydroxy-12-methoxydihydrokawain	1.2741	1.2683	1.2683	1.2678	1.2679
N6-Acetyl-Lysine	1.2735	1.2567	1.2567	1.2562	1.2561
Isomer 1 of 2,4-Diamino-6-hydroxypyrimidine	1.2735	1.2576	1.2576	1.2571	1.257
Glutamyl-Glycine	1.2716	1.2524	1.2524	1.2519	1.2518
Isomer 1 of Adenosine	1.2715	1.252	1.2519	1.2515	1.2514
Tryptamine	1.2709	1.2541	1.2541	1.2536	1.2535
Isoleucyl-Glutamate	1.2706	1.2563	1.2563	1.2562	1.2561
Thymine	1.2695	1.2641	1.2641	1.2635	1.2634
Ornithine	1.2673	1.2481	1.2481	1.2476	1.2475
Urocanic acid	1.2673	1.2473	1.2473	1.2468	1.2467
Seryl-Tyrosine	1.2663	1.2534	1.2533	1.253	1.2529
Chlorohydroquinone	1.2659	1.2505	1.2505	1.2501	1.2502
Isomer 1 of 3-(3,4-Dihydroxyphenyl)pyruvic acid	1.2659	1.2534	1.2534	1.2529	1.2527
2'-Hydroxy-5'-methylacetophenone	1.2635	1.2621	1.2621	1.2616	1.2615
4-Coumaryl-4-Coumarate	1.2624	1.2591	1.2591	1.2586	1.2584
Sarcosine	1.2602	1.2466	1.2466	1.2462	1.246
Leucyl-Leucine	1.2585	1.2397	1.2397	1.2393	1.2393
Isomer 1 of 2,6-Dimethyl-1,4-benzenediol	1.2584	1.2389	1.2389	1.2391	1.2391
Kuwanol D	1.257	1.2556	1.2556	1.2552	1.2551
N2-Acetyl-N6-(L-1,3-Dicarboxypropyl)-L-lysine	1.256	1.251	1.251	1.2505	1.2504
2-Aminoethylphosphonate	1.2557	1.2427	1.2427	1.2424	1.2423
Isomer 2 of Lacinilene C	1.2554	1.2428	1.2427	1.2422	1.2421
5-Aminopentanal	1.2538	1.2407	1.2407	1.2402	1.2401
Glycyl-Proline	1.2516	1.2329	1.2329	1.2324	1.2323
Histidinyl-Cysteine	1.2514	1.2526	1.2526	1.252	1.252
5-(3',5'-Dihydroxyphenyl)-gamma-valerolactone-O-sulphate-O-methyl	1.2481	1.2321	1.2321	1.2316	1.2316
(+)-Dihydromyricetin	1.2481	1.2358	1.2358	1.2353	1.2352
Iminodiacetic acid	1.2471	1.2457	1.2456	1.2451	1.245
2-Hydroxy-5-methyl-cis,cis-muconic acid	1.2469	1.2298	1.2298	1.2294	1.2293
Ascorbic acid	1.2456	1.2332	1.2332	1.2328	1.2327
N(6)-Methyllysine	1.245	1.2255	1.2255	1.2249	1.2248
Seryl-Proline	1.2427	1.2294	1.2294	1.2288	1.2287
Isomer 2 of 1-(3-Aminopropyl)-4-aminobutanal	1.2426	1.2251	1.2251	1.2246	1.2245
L-trans-4-Methyl-2-pyrrolidinecarboxylic acid	1.242	1.2295	1.2295	1.2292	1.2291
Valyl-Proline	1.2417	1.2263	1.2263	1.2258	1.2257
2-Methyl-3-hydroxy-5-formylpyridine-4-carboxylic acid	1.2416	1.2248	1.2248	1.2243	1.2242
Isomer 1 of xi-2-Hydroxy-1,3,5-bisabolatrien-9-one	1.2415	1.2256	1.2256	1.2252	1.2252
Isoleucyl-Proline	1.239	1.2204	1.2204	1.2201	1.22
Isomer 2 of 3-Hydroxyaminophenol	1.2345	1.2228	1.2228	1.2224	1.2223
N-Acetyl-L-Noradrenaline	1.2342	1.233	1.233	1.2325	1.2323
Isomer 1 of Sinapic acid	1.2323	1.2298	1.2298	1.2293	1.2292
1,2-Dihydroxynaphthalene-6-sulfonic acid	1.2299	1.211	1.211	1.2104	1.2103
5-Hydroxy-2-(1-hydroxy-5-methyl-4-hexenyl)benzofuran	1.2298	1.2185	1.2184	1.2179	1.2178
4-Aminobutyraldehyde	1.2287	1.2117	1.2117	1.2112	1.2111
Vanilpyruvic acid	1.2278	1.2098	1.2098	1.2094	1.2093
N-Methyl-L-glutamic acid	1.2278	1.2144	1.2143	1.2139	1.2137
(-)-Heliannuol E	1.2258	1.2276	1.2276	1.2271	1.2275
Isomer 1 of Vanilpyruvic acid	1.2256	1.2067	1.2067	1.2061	1.2061
Xanthurenic acid	1.225	1.2074	1.2074	1.2069	1.2068
Asparaginyl-Proline	1.2242	1.2054	1.2053	1.2051	1.205
Isomer 1 of N6-beta-Aspartyl-Lysine	1.2241	1.2258	1.2258	1.2255	1.2253
Isomer 1 of Fraxetin	1.2235	1.2057	1.2057	1.2054	1.2053
Prolyl-Valine	1.2227	1.2267	1.2267	1.2262	1.2261
Isomer 2 of 11-Hydroxy-12-methoxydihydrokawain	1.2208	1.2078	1.2078	1.2072	1.2071
Aspartic acid	1.2208	1.2085	1.2085	1.2083	1.2082
3-(4-Hydroxy-3-methoxyphenyl)-2-methylpropionic acid	1.2199	1.2088	1.2088	1.2083	1.2082
O-Methyl-L-threonine	1.2196	1.2086	1.2086	1.2082	1.2081
Sinapyl alcohol	1.2184	1.2057	1.2057	1.2051	1.2051
Isomer 1 of Morpholine	1.2136	1.2031	1.203	1.2029	1.2028
5-Aminolevulinic acid	1.2104	1.1921	1.1921	1.1923	1.1922
Linatine	1.2103	1.2041	1.2041	1.2036	1.2035
Ribothymidine	1.2074	1.1905	1.1905	1.19	1.19
Adenosine	1.2071	1.1982	1.1982	1.2056	1.2081
Methyl vanillate	1.2053	1.1955	1.1955	1.195	1.1949
Glutamic acid	1.2041	1.1943	1.1943	1.1939	1.1938
6,7-Dihydroxycoumarin	1.1998	1.1847	1.1846	1.1842	1.1842
2-Hydroxyisophthalic acid	1.1988	1.1892	1.1892	1.1889	1.1888
Isomer 1 of (+)-Heliannuol D	1.1985	1.1817	1.1817	1.1812	1.1811
Isomer 4 of 2,4-Diamino-6-hydroxypyrimidine	1.1917	1.1827	1.1827	1.1822	1.1821
Valyl-Threonine	1.1916	1.1742	1.1742	1.1738	1.1737
DL-2-Aminooctanoic acid	1.1913	1.1739	1.1739	1.1734	1.1733
4-Pyridoxolactone	1.1891	1.1778	1.1778	1.1773	1.1772
Deoxyadenosine	1.1883	1.1761	1.1761	1.1756	1.1754
Threoninyl-Valine	1.1881	1.1734	1.1734	1.1737	1.1736
3,4-Dihydroxystyrene	1.1875	1.1786	1.1786	1.1782	1.178
Phlorisobutanophenone	1.1855	1.1795	1.1795	1.179	1.179
Valyl-Valine	1.1817	1.1686	1.1686	1.1694	1.1694
Deethylatrazine	1.1792	1.1692	1.1691	1.1687	1.1686
Methionine Sulfoxide	1.1779	1.1654	1.1654	1.165	1.1649
Diaminopimelic acid	1.177	1.1603	1.1603	1.1599	1.1598
8-Demethyl-8-(methylamino)riboflavin	1.1717	1.1551	1.1551	1.1546	1.1545
4-Methyl-L-glutamic acid	1.1714	1.178	1.178	1.1777	1.1776
L-2-Amino-5-hydroxypentanoic acid	1.1711	1.1646	1.1646	1.1642	1.1642
3-Hydroxybenzyl alcohol	1.1708	1.1572	1.1572	1.1567	1.1567
Isomer 1 of 3-Amino-2-piperidone	1.1693	1.1579	1.1578	1.1574	1.1573
Isomer 1 of Isoeugenitin	1.1663	1.1581	1.1581	1.1576	1.1576
8-Amino-7-oxononanoic acid	1.1659	1.1558	1.1558	1.1553	1.1552
Glycine	1.1624	1.1542	1.1542	1.154	1.1539
(3R)-Vestitone	1.1624	1.1599	1.1599	1.1608	1.1608
Alanyl-Isoleucine	1.1604	1.1423	1.1423	1.1422	1.1422
Aspartyl-Valine	1.1565	1.145	1.145	1.1449	1.1448
6-Methoxymellein	1.1551	1.1373	1.1373	1.137	1.1369
Seryl-Valine	1.1542	1.1437	1.1437	1.1445	1.1444
Isoferulic acid	1.1525	1.145	1.145	1.1445	1.1444
Sinapoyl aldehyde	1.1499	1.1438	1.1438	1.1433	1.1432
Glycyl-Arginine	1.1483	1.1329	1.1329	1.133	1.1329
Asparaginyl-Leucine	1.1477	1.156	1.156	1.1555	1.1554
gamma-Pyrufuran	1.1477	1.1529	1.1529	1.1524	1.1523
Isomer 1 of 3,5-Dihydroxyanisole	1.1467	1.1291	1.1291	1.1289	1.1288
Alanyl-Lysine	1.1464	1.1294	1.1294	1.1294	1.1293
Isomer 1 of Leucyl-Leucine	1.1415	1.1355	1.1355	1.135	1.1349
5-Hydroxytryptophol	1.1412	1.1313	1.1312	1.131	1.1309
4-Hydroxy-3-(3-methyl-2-butenyl)acetophenone	1.1377	1.1316	1.1316	1.1311	1.131
Isomer 1 of 5-Aminopentanamide	1.1342	1.1253	1.1253	1.1249	1.1249
Cis-Indole-2,3-Dihydrodiol	1.1323	1.1251	1.1251	1.1248	1.1247
2-Amino-2-methyl-1,3-propanediol	1.132	1.1171	1.1171	1.1166	1.1165
Valine	1.1319	1.1267	1.1267	1.1262	1.1261
2,2',3-Trihydroxydiphenylether	1.1299	1.1175	1.1175	1.1171	1.117
Coniferyl aldehyde	1.1286	1.1129	1.1129	1.1125	1.1124
para-Trifluoromethylphenol	1.1278	1.1302	1.1302	1.1297	1.1296
Alanine	1.1271	1.1173	1.1173	1.1169	1.1168
Glutamyl-Leucine	1.1186	1.1018	1.1018	1.1016	1.1016
Deoxyguanosine	1.1176	1.1231	1.1231	1.1226	1.1225
Heliocide H3	1.1168	1.1102	1.1101	1.1097	1.1096
Leucyl-Asparagine	1.1105	1.1072	1.1071	1.107	1.1069
Asperxanthone	1.1084	1.102	1.102	1.102	1.1035
Isomer 1 of 3-Formyl-6-hydroxyindole	1.1074	1.0959	1.0959	1.0955	1.0954
Histidinyl-Tryptophan	1.1072	1.1043	1.1043	1.104	1.1039
Isomer 1 of O-Aminobenzaldehyde	1.1065	1.0896	1.0896	1.0896	1.0896
Isovanillic acid	1.1056	1.1012	1.1012	1.1009	1.1008
(R)-2-Feruloyl-1-(4-Hydroxyphenyl)-1,2-ethanediol	1.0977	1.1117	1.1117	1.1113	1.1112
Enol-3-Ethyl-1,2-cyclopentanedione	1.0952	1.0779	1.0779	1.0775	1.0774
Prolyl-Tryptophan	1.0917	1.1023	1.1023	1.1021	1.102
4-(2-Amino-3-hydroxyphenyl)-2,4-dioxobutanoic acid	1.0911	1.0831	1.0832	1.084	1.0845
Isomer 1 of Deethylatrazine	1.0867	1.083	1.083	1.0831	1.083
Deoxyshikonin	1.0755	1.0638	1.0638	1.0636	1.0635
Isoeugenitol	1.075	1.0642	1.0642	1.064	1.0639
3-Hydroxy-2-methylpyridine-5-carboxylic acid	1.0722	1.0707	1.0707	1.0705	1.0704
2-Hydroxyethylenedicarboxylic acid	1.0712	1.0548	1.0548	1.0545	1.0544
Calystegin A3	1.0679	1.068	1.068	1.0688	1.0687
Isomer 2 of 3-Amino-2-piperidone	1.0666	1.0498	1.0498	1.0502	1.0501
L-2-Amino-3-methylenehexanoic acid	1.0622	1.0608	1.0608	1.0604	1.0611
Ophthalmic acid	1.0618	1.0498	1.0498	1.0496	1.0495
2-Isopropyl-1,4-benzenediol	1.0566	1.0467	1.0467	1.0462	1.0461
Aspartyl-Glutamate	1.0563	1.0438	1.0438	1.0434	1.0433
Leucyl-Valine	1.0523	1.0423	1.0423	1.0433	1.0433
Isomer 1 of Beta-Alanine	1.0486	1.0448	1.0448	1.0445	1.0444
L-4-Hydroxyglutamate semialdehyde	1.0464	1.0407	1.0407	1.0403	1.0402
Isomer 2 of 5-Hydroxy-2-(1-hydroxy-5-methyl-4-hexenyl)benzofuran	1.0446	1.035	1.035	1.0346	1.0345
3-Nitrotyrosine	1.0408	1.0419	1.0419	1.0418	1.0417
N-Carbamoyl-2-amino-2-(4-hydroxyphenyl)acetic acid	1.0377	1.0241	1.0241	1.0237	1.0236
Isomer 2 of 1,4-diaminobutane	1.0345	1.0289	1.0289	1.0285	1.0284
N-Acetyl-Tyramine	1.0341	1.0534	1.0534	1.0529	1.0528
2-Hydroxy-3-(4-hydroxyphenyl)propenoic acid	1.031	1.0188	1.0188	1.0184	1.0185
Coniferyl Alcohol 9-Methyl Ester	1.0307	1.0275	1.0275	1.0271	1.027
11-Hydroxy-12-methoxydihydrokawain	1.029	1.0289	1.0289	1.0285	1.0284
Threoninyl-Alanine	1.0212	1.0179	1.0179	1.0193	1.0193
Isomer 1 of alpha-D-Glucosamine 1-phosphate	1.0196	1.0353	1.0353	1.0352	1.0351
4-Hydroxyphenylacetylglutamic acid	1.0192	1.0275	1.0275	1.0272	1.0271
(2R,3R,4R)-2-Amino-4-hydroxy-3-methylpentanoic acid	1.0172	1.0326	1.0326	1.0322	1.0321
N-Acetyl-L-Tyrosine	1.017	1.0201	1.0201	1.0199	1.0198
2-Hydroxy-6-oxonona-2,4-diene-1,9-dioic acid	1.0139	1.0153	1.0153	1.0159	1.0158
Isomer 2 of O-Aminobenzaldehyde	1.0075	1.0077	1.0077	1.0075	1.0074
Isomer 1 of 5-Hydroxyindoleacetic acid	1.0051	0.98925	0.98925	0.98944	0.98936
Isomer 1 of 4'-N-desmethylolanzapine	1.0006	0.99913	0.99914	0.99874	0.99927
Salicyl-6-Hydroxy-2-Cyclohexene-On-Oyl	0.9956	0.98086	0.98088	0.98066	0.98056
2'-Aminoacetophenone	0.99241	0.98132	0.98132	0.9814	0.98137
2-Hydroxy-6-keto-2,4-heptadienoic acid	0.99209	0.99671	0.9967	0.99684	0.99674
Isomer 1 of Seryl-Valine	0.99093	0.98403	0.98406	0.98369	0.98359
Threoninyl-Leucine	0.98962	0.97746	0.97745	0.97769	0.9777
L-Dihydroanticapsin	0.98957	0.97577	0.97579	0.97537	0.97574
Isoleucyl-Threonine	0.98947	0.99182	0.99181	0.99351	0.99343
Glutamyl-Proline	0.98498	1.0036	1.0036	1.0032	1.0031
2-Methylbutylamine	0.9795	0.96431	0.96431	0.96454	0.96458
4-n-propylphenol	0.97801	0.98369	0.98368	0.98353	0.98343
1-Aminocyclopropane-1-carboxylic acid	0.97574	0.9604	0.96042	0.96029	0.96022
4'-hydroxypropanolol	0.97319	0.95789	0.95789	0.95821	0.95825
Glycinamide hydrochloride	0.97282	0.99918	0.99917	0.99893	0.99883
4-Aminobutanoic acid	0.96926	0.95618	0.95617	0.95793	0.9583
Euxanthone	0.96665	0.98113	0.98112	0.98134	0.98124
Aminoacrylic acid	0.96306	0.94882	0.94885	0.94846	0.94847
2,6-Dimethoxy-4-methylphenol	0.96285	0.96974	0.96975	0.97021	0.97018
Heliannuol C	0.96217	0.96711	0.96711	0.96675	0.96667
6-Methyladenine	0.96152	0.95109	0.9511	0.95106	0.95107
Asparagine	0.96042	0.9687	0.9687	0.96852	0.96847
N5-Acetyl-3'-Aminopropylcadaverine	0.95686	0.94181	0.94181	0.94237	0.94228
1,2-Dihydroxy-8-methylnaphthalene	0.95622	0.96346	0.96344	0.96354	0.96344
Maltol/Pyrogallol	0.95535	0.95054	0.95057	0.95035	0.95053
(R)-1-Aminopropan-2-ol	0.95396	0.94263	0.94264	0.94295	0.94286
Ethanolamine	0.95202	0.94528	0.94531	0.94497	0.94492
Dihydrophloroglucinol	0.95179	0.97427	0.97426	0.97397	0.97389
N-Acetylputrescine	0.95033	0.94703	0.94702	0.94691	0.94684
Creatine	0.9364	0.93964	0.93969	0.9412	0.94115
2,7-Dihydroxycadalene	0.93402	0.92215	0.92215	0.92245	0.92236
Leucyl-Glycine	0.93394	0.91925	0.91927	0.91909	0.9193
Isomer 1 of 6-Methoxymellein	0.92956	0.93855	0.93855	0.93837	0.93828
N2-Acetyl-5-Phosphooxy-L-lysine	0.92304	0.93295	0.93297	0.93438	0.93435
Isomer 1 of 1-(5-Acetyl-2-hydroxyphenyl)-3-methyl-1-butanone	0.92225	0.92754	0.92753	0.92715	0.92706
Isomer 2 of (R)-2-Feruloyl-1-(4-Hydroxyphenyl)-1,2-ethanediol	0.92093	0.92811	0.9281	0.92784	0.92775
Isomer 1 of Prolyl-Methionine	0.91967	0.93868	0.93868	0.9383	0.93831
4-Hydroxybenzoic acid	0.91916	0.90756	0.90756	0.90812	0.90805
Glutaminyl-Hydroxyproline	0.91632	0.90526	0.90527	0.90518	0.90509
Aspartyl-Isoleucine	0.91335	0.90236	0.9024	0.90201	0.90208
3,5-Dihydroxybenzoic acid	0.91197	0.9053	0.9053	0.90658	0.90688
6-Dimethylaminopurine	0.90918	0.91293	0.91293	0.91256	0.91247
2,6-Dimethyl-1,4-benzenediol	0.904	0.89314	0.89316	0.893	0.89294
2-Hydroxy-6-oxo-6-(2-hydroxyphenoxy)-hexa-2,4-dienoic acid	0.89808	0.88456	0.88459	0.88435	0.88426
2-Hydroxy-6-oxo-6-(2-hydroxyphenyl)-hexa-2,4-dienoic acid	0.89802	0.89741	0.89742	0.89721	0.89716
5-Carboxyvanillic acid	0.89456	0.8969	0.89693	0.89652	0.89647
Asparaginyl-Isoleucine	0.89366	0.8796	0.87961	0.87976	0.87995
Isoeugenitin	0.89245	0.90758	0.90759	0.90838	0.90829
Isomer 1 of (2R,3R,4R)-2-Amino-4-hydroxy-3-methylpentanoic acid	0.89137	0.89639	0.89639	0.89658	0.89654
2-Aminomuconic acid	0.8874	0.88099	0.88099	0.88157	0.88171
Allysine	0.88697	0.87444	0.87447	0.87422	0.87415
N-Formimino-L-glutamic acid	0.88492	0.87713	0.87716	0.87678	0.8767
N-Acetyl-Dopamine	0.88263	0.88498	0.88499	0.88479	0.8848
(2S,5S)-trans-Carboxymethylproline	0.87829	0.87301	0.873	0.87391	0.87383
5-Hydroxyferulic acid methyl ester	0.87648	0.91139	0.91138	0.91125	0.91116
Dulciol E	0.87166	0.89786	0.89787	0.89769	0.89762
Lysyl-Aspartate	0.86711	0.8563	0.85633	0.85607	0.856
Isomer 1 of 3-Hydroxy-2-methylpyridine-5-carboxylic acid	0.86492	0.86402	0.86402	0.86411	0.86402
trans-Ferulic acid	0.86195	0.88332	0.88333	0.88293	0.88287
4,6-Dichloro-3-methylcatechol	0.85854	0.88656	0.88657	0.88646	0.88638
Isomer 1 of Ascorbic acid	0.85764	0.86812	0.86811	0.86803	0.86799
Glycyl-Isoleucine	0.85758	0.85586	0.85586	0.85671	0.85667
3-Hydroxyphenylacetic acid	0.85613	0.86898	0.86897	0.86913	0.86913
Trans-Coutarate	0.85602	0.87142	0.8714	0.87133	0.87127
Dicumarol	0.85548	0.88835	0.88834	0.88857	0.88854
Isomer 1 of Nor-psi-tropine	0.85488	0.87689	0.87688	0.87746	0.87739
3-(4-Hydroxy-3-methoxyphenyl)-2-methyllactic acid	0.85307	0.88929	0.88928	0.88917	0.88908
Isomer 2 of 2,4-Diamino-6-hydroxypyrimidine	0.85129	0.85668	0.85668	0.85636	0.85653
L-Theanine	0.84921	0.8522	0.8522	0.85204	0.85196
3-Aminopropanal	0.8471	0.86317	0.86316	0.86359	0.86352
Methylene-2-pyrrolidinecarboxylic acid	0.83981	0.84964	0.84963	0.84968	0.84963
Diethanolamine	0.83973	0.82653	0.82654	0.82709	0.82718
Isomer 2 of (+)-Heliannuol D	0.83663	0.83609	0.83609	0.83635	0.83636
Choline	0.83449	0.82992	0.82991	0.83189	0.83204
Indoline-2-carboxylic acid	0.83064	0.86819	0.8682	0.86878	0.86878
Tyrosyl-Glutamate	0.82317	0.86301	0.86301	0.8627	0.86262
Glutaminyl-Methionine sulfoxide	0.82021	0.82785	0.82785	0.82792	0.82787
p-Hydroxyphenylacetic acid	0.81943	0.83889	0.83888	0.83992	0.83993
Nor-psi-tropine	0.81207	0.83382	0.83382	0.83357	0.83348
S-(4-Methylthiobutylthiohydroximoyl)-L-cysteine	0.81192	0.83297	0.83296	0.83313	0.83305
2,6-Dihydroxybenzoic acid	0.81108	0.85256	0.85256	0.8527	0.85263
Isomer 1 of Ascochitine	0.80903	0.83636	0.83635	0.83633	0.83628
Homo-L-arginine	0.80797	0.82251	0.82251	0.82214	0.82211
2-hydroxymexiletine	0.80627	0.79376	0.79377	0.79458	0.79451
Isomer 1 of 4-(2-Amino-5-hydroxyphenyl)-2,4-dioxobutanoic acid	0.80343	0.82775	0.82776	0.82939	0.82932
3,4-Dihydroxyphenylpropanoic acid	0.79959	0.81811	0.81812	0.81799	0.81791
Histamine	0.79859	0.81706	0.81705	0.8172	0.81715
Isomer 1 of L-2-Amino-3-methylenehexanoic acid	0.79652	0.83974	0.83973	0.83979	0.8397
(+)-Heliannuol D	0.79534	0.80759	0.80759	0.80725	0.80735
Isomer 1 of 1-(3-Aminopropyl)-4-aminobutanal	0.79321	0.78507	0.78508	0.78586	0.78581
L-Allysine	0.78372	0.7932	0.79321	0.793	0.7931
Isoleucyl-Glycine	0.78251	0.79101	0.791	0.79349	0.79351
Hydroxyprolyl-Serine	0.77078	0.78499	0.785	0.785	0.78493
2-Ethyl-3,4-dihydroxyfuran	0.76957	0.75763	0.75768	0.75746	0.75739
6-Amino-2-oxohexanoic acid	0.76835	0.75992	0.75995	0.76022	0.76014
Sylvopinol	0.76335	0.78858	0.78857	0.78823	0.78819
3-Hydroxyanthranilic acid	0.75015	0.77132	0.77134	0.77111	0.77111
Indole-3-carboxylic acid	0.74882	0.74904	0.74904	0.74994	0.74998
Isomer 3 of Lacinilene C	0.74699	0.77503	0.77502	0.77471	0.77466
alpha-D-Glucosamine 1-phosphate	0.74561	0.74637	0.74639	0.74689	0.74681
Glycyl-Threonine	0.74369	0.79328	0.79327	0.79384	0.79377
Pyridoxamine	0.74356	0.76547	0.76546	0.76551	0.76546
Isomer 2 of N(6)-Methyllysine	0.74211	0.75763	0.75769	0.75815	0.75807
cis-Piceid	0.73708	0.72571	0.72575	0.72566	0.72559
Isomer 1 of (2S,5S)-trans-Carboxymethylproline	0.73638	0.77448	0.77449	0.77414	0.77421
4-Ethylphenol	0.73567	0.73862	0.73864	0.73924	0.73918
3-Amino-2,3-dideoxy-scyllo-inosose	0.73355	0.7596	0.75958	0.75973	0.75968
Isomer 1 of 4,6-Dichloro-3-methylcatechol	0.72967	0.74392	0.74393	0.74367	0.7436
Gamma-Glutamylglutamate	0.72397	0.77582	0.77582	0.77559	0.77551
Glutamyl-Asparagine	0.72375	0.71253	0.71259	0.71243	0.7125
Chlorogenic acid	0.72301	0.75543	0.75543	0.75533	0.75526
Cystathionine	0.71927	0.71064	0.71072	0.71046	0.71217
Isomer 1 of Pyridoxamine	0.71627	0.71314	0.71316	0.71391	0.71385
Isomer 1 of (R)-2-Feruloyl-1-(4-Hydroxyphenyl)-1,2-ethanediol	0.71626	0.74996	0.75	0.74994	0.74986
3-(4-Hydroxyphenyl)-1-propanol	0.71527	0.70884	0.70887	0.70927	0.70934
Isomer 1 of 2-Hydroxy-4-imino-2,5-cyclohexadienone	0.71458	0.71952	0.71954	0.71964	0.71962
Tryptophanamide	0.7145	0.71539	0.71542	0.71561	0.71554
Isomer 2 of Prolyl-Alanine	0.71377	0.70812	0.70814	0.70877	0.70889
4-O-Methylgallic acid	0.7085	0.74007	0.74006	0.74041	0.74034
5-(3',4'-Dihydroxyphenyl)-gamma-valerolactone	0.7062	0.75281	0.75284	0.75323	0.75316
2-Pyrrolidineacetic acid	0.70338	0.70399	0.704	0.70474	0.70468
Isoleucyl-Phenylalanine	0.69998	0.69992	0.69992	0.70137	0.70166
Dehydrozingerone	0.69976	0.69303	0.69306	0.69384	0.6938
N-Carboxyethyl-g-aminobutyric acid	0.69722	0.71389	0.7139	0.71379	0.71379
Fumiquinazoline F-indoline-2',3'-diol	0.6971	0.71675	0.71675	0.71652	0.7169
Isomer 1 of Sarcosine	0.69672	0.69486	0.69492	0.69482	0.69475
Aspartyl-Aspartate	0.69635	0.7254	0.72541	0.72518	0.72518
Isomer 2 of 2,4-Diamino-6-hydroxylaminotoluene	0.69599	0.72577	0.7258	0.72618	0.72611
Norcraugsodine	0.69054	0.71671	0.71671	0.71671	0.71664
5-Hydroxyxanthotoxin	0.68583	0.68384	0.68383	0.68614	0.68632
Pyrocatechol	0.68025	0.70271	0.70271	0.70369	0.70364
Leucyl-Alanine	0.67782	0.70355	0.70354	0.7053	0.70526
2-Hydroxymuconate semialdehyde	0.67379	0.71393	0.71394	0.71413	0.71406
Valyl-Glutamate	0.67226	0.71953	0.71954	0.71922	0.71915
Isomer 1 of (-)-Heliannuol A	0.65979	0.70089	0.7009	0.70108	0.70101
3-(3,4-Dihydroxyphenyl)pyruvic acid	0.65448	0.64868	0.64876	0.64854	0.64849
Arginine	0.65306	0.69433	0.69434	0.6942	0.69414
Beta-Alanine	0.64781	0.65234	0.65239	0.65211	0.65213
3-Aminoisobutyric acid	0.64755	0.65183	0.65189	0.65162	0.65157
Aminoacetone	0.64125	0.68706	0.68705	0.68782	0.68966
2',6'-Dihydroxy-4'-methoxyacetophenone	0.63921	0.65713	0.6572	0.65695	0.65703
(-)-Heliannuol A	0.63445	0.65376	0.65377	0.65396	0.6539
Salicylic acid	0.63194	0.67106	0.67108	0.67112	0.67113
Hydroferulic acid	0.62979	0.68588	0.68591	0.68617	0.68611
Isomer 1 of N(6)-Methyllysine	0.62897	0.67133	0.67137	0.67396	0.67399
1-(3-Aminopropyl)-4-aminobutanal	0.62296	0.61317	0.61319	0.61502	0.61508
3-Methoxy-4-hydroxymandelic acid	0.61931	0.63894	0.63898	0.6387	0.63868
Methylguanidine	0.61418	0.61049	0.61054	0.61064	0.61073
Leucyl-Threonine	0.61071	0.62364	0.62364	0.62522	0.6253
gamma-Glutamylvaline	0.60669	0.66781	0.66783	0.66776	0.66771
Isomer 1 of N-Carboxyethyl-g-aminobutyric acid	0.60599	0.66997	0.66997	0.66975	0.66977
5-Aminopentanoic acid	0.60153	0.65065	0.65065	0.65099	0.65093
(+)-Heliannuol K	0.59776	0.62139	0.62141	0.62141	0.62142
2'-Hydroxyacetophenone	0.59113	0.60645	0.60648	0.60702	0.60698
Isomer 2 of Pyridoxamine	0.58712	0.62778	0.62782	0.62792	0.62787
3-Hydroxy-2-methylpyridine-4,5-dicarboxylic acid	0.5861	0.65649	0.6565	0.6574	0.65733
Isomer 1 of Tyramine	0.57722	0.59688	0.59691	0.59708	0.5971
Isoleucyl-Alanine	0.57337	0.61431	0.61432	0.62127	0.62129
Isomer 1 of L-2-Amino-5-hydroxypentanoic acid	0.57101	0.61404	0.61403	0.61481	0.61476
Propylparaben	0.57092	0.57035	0.5704	0.57068	0.57064
Serine	0.56957	0.6112	0.61119	0.61246	0.61241
Valyl-Glycine	0.56434	0.61409	0.6141	0.61842	0.61837
Phenylalanyl-gamma-Glutamic acid	0.56146	0.59501	0.59504	0.59506	0.59553
Benzyl salicylic acid	0.55625	0.61218	0.61218	0.61299	0.61294
Isophosphamide mustard	0.55079	0.59793	0.59798	0.59835	0.5983
Isomer 1 of Aminoacrylic acid	0.54875	0.62338	0.62339	0.62358	0.62352
6-Hydroxy-1H-indole-3-acetamide	0.54499	0.58979	0.58979	0.58998	0.58994
2-Methoxy-4-vinylphenol	0.54187	0.6178	0.61782	0.61808	0.61802
Isomer 2 of 5-(3',4'-Dihydroxyphenyl)-gamma-valerolactone	0.53889	0.5972	0.59721	0.60281	0.6043
3,4-Dihydroxybenzeneacetic acid	0.53775	0.6088	0.60879	0.6096	0.60963
Isomer 1 of Putrescine	0.53712	0.61132	0.61135	0.61232	0.61226
Isomer 1 of Methionine Sulfoxide	0.53625	0.53153	0.53187	0.53679	0.54278
Agmatine	0.53202	0.60545	0.60554	0.6077	0.60945
2',6'-Dihydroxyacetophenone	0.51669	0.59695	0.59694	0.59756	0.59769
Isomer 1 of 5-Aminopentanal	0.51134	0.5443	0.54435	0.54413	0.54418
Isomer 1 of Sinapoyl aldehyde	0.51131	0.56532	0.56531	0.56667	0.56663
D-Mannosamine	0.50736	0.53017	0.53023	0.53005	0.53036
Isomer 3 of (-)-Vestitol	0.50736	0.57484	0.57484	0.57513	0.57517
Isomer 2 of (+)-Heliannuol F	0.50193	0.5874	0.58739	0.58719	0.58818
Guanine	0.49907	0.51192	0.51195	0.51404	0.51402
2,4-Dihydroxy-6-pentylbenzoic acid	0.49864	0.54378	0.54387	0.54377	0.54373
4-Hydroxybenzaldehyde	0.48082	0.53746	0.53749	0.53734	0.53733
Isomer 1 of 1,2-Dihydroxynaphthalene-6-sulfonic acid	0.47604	0.53897	0.539	0.53908	0.53907
Prolyl-Isoleucine	0.46676	0.46333	0.46343	0.46352	0.46448
Methylsalicylate	0.46391	0.45672	0.45675	0.45952	0.45952
(+/-)-N-Methylsalsolinol	0.45924	0.5585	0.55861	0.56576	0.5658
Isomer 1 of N-Acetylputrescine	0.45924	0.50046	0.50047	0.50229	0.50242
Valyl-Alanine	0.45666	0.49792	0.49792	0.50497	0.50522
Cadaverine	0.45652	0.52971	0.52973	0.53274	0.53275
N4-Acetyl-Spermidine	0.45487	0.45824	0.45828	0.45993	0.46009
1,3-Diaminopropane	0.44949	0.51139	0.51144	0.51121	0.51116
Seryl-Isoleucine	0.43979	0.4432	0.44327	0.44403	0.44463
(+)-Heliannuol F	0.43812	0.43137	0.43152	0.43141	0.43148
Syringic acid	0.43696	0.53727	0.53728	0.538	0.53794
O-Aminobenzaldehyde	0.43527	0.48754	0.48756	0.4876	0.48756
Lysyl-Glutamate	0.43092	0.46149	0.4615	0.46379	0.46387
Threoninyl-Glycine	0.42997	0.51485	0.51487	0.51798	0.51795
m-Aminobenzoic acid	0.41932	0.43769	0.43776	0.43868	0.43867
Pyridoxal	0.41338	0.43928	0.43934	0.43958	0.43974
Isomer 1 of 2,4-Diamino-6-hydroxylaminotoluene	0.40481	0.50131	0.50138	0.50268	0.50263
Isomer 2 of 2-Hydroxyhepta-2,4-dienedioic acid	0.40285	0.48075	0.48088	0.48247	0.483
DL-alpha-Aminopimelic acid	0.40023	0.44549	0.44554	0.44609	0.44663
Isomer 3 of 2,4-Diamino-6-hydroxypyrimidine	0.39964	0.50901	0.50902	0.50974	0.50969
Isomer 1 of Dihydrophloroglucinol	0.39332	0.45158	0.45163	0.45151	0.4518
Isomer 2 of (-)-Vestitol	0.39082	0.50153	0.50154	0.50275	0.50272
2-Amino-3,7-dideoxy-D-threo-hept-6-ulosonic acid	0.38917	0.43298	0.43304	0.43337	0.43338
Isomer 1 of (+)-Heliannuol F	0.38907	0.47368	0.47367	0.47482	0.47491
Isomer 1 of (+)-Heliannuol K	0.38756	0.43588	0.4359	0.4373	0.43726
Isomer 1 of Coniferyl acetic acid	0.38434	0.49531	0.49533	0.49578	0.49577
2,4-Diaminobutyric acid	0.38295	0.45264	0.45264	0.45604	0.45608
Vinyl caffeic acid	0.38199	0.41525	0.41536	0.41528	0.41527
Xanthoxylin	0.37928	0.41219	0.41226	0.41236	0.41243
Dopamine	0.37607	0.38781	0.388	0.3879	0.39613
O-Desmethylvenlafaxine	0.37294	0.47352	0.4736	0.47748	0.47749
L-alpha-Aspartyl-L-hydroxyproline	0.37191	0.42323	0.4233	0.42336	0.42332
Lacinilene C	0.37144	0.40165	0.40177	0.40173	0.40177
Vanillactic acid	0.3704	0.41496	0.41506	0.41489	0.41485
3-Dimethylallyl-4-hydroxybenzoic acid	0.36714	0.46163	0.46163	0.46222	0.46233
Isomer 1 of 3,4-Dihydroxyphenylacetaldehyde 4-O-glucuronide	0.36114	0.46641	0.46644	0.46814	0.4681
L-Glutamate 5-semialdehyde	0.3606	0.37045	0.37055	0.37128	0.37129
2-Amino-3,4-dimethylimidazo[4,5-f]quinoline	0.35895	0.44774	0.44773	0.44866	0.44872
(2R,5S)-2,5-Diaminohexanoic acid	0.35787	0.47475	0.47476	0.47768	0.47766
2,3,6-Trihydroxypyridine	0.35456	0.46253	0.46263	0.46947	0.46943
Shikonin	0.35296	0.37364	0.37373	0.37444	0.37441
Taurine	0.3527	0.42416	0.42453	0.43658	0.43699
Mangiferin	0.35081	0.45877	0.45881	0.4625	0.4625
p-Coumaric acid	0.34452	0.44108	0.44113	0.44193	0.44191
Glutamyl-Serine	0.34059	0.4181	0.4181	0.4211	0.42111
3-Cyano-L-alanine	0.33595	0.34608	0.3464	0.34686	0.34743
Leucyl-Tryptophan	0.33495	0.42211	0.42214	0.42197	0.42193
alpha-Cotonefuran	0.33397	0.3288	0.32889	0.33124	0.33124
2-Hydroxy-4-imino-2,5-cyclohexadienone	0.33221	0.43928	0.4393	0.43917	0.43914
Prolyl-Alanine	0.32676	0.3436	0.34368	0.34529	0.34544
N-Alpha-acetyllysine	0.31891	0.42062	0.42065	0.42078	0.42074
2,3-Dihydroxy-p-cumic acid	0.31534	0.40574	0.40583	0.40577	0.40573
o-Cresol	0.31318	0.42683	0.42682	0.42809	0.42806
2-Phenylethylamine	0.31173	0.41935	0.41958	0.43212	0.43374
Threoninyl-Proline	0.31073	0.4245	0.42457	0.4279	0.42786
Ethyl salicylic acid	0.30745	0.40471	0.40481	0.40586	0.40582
Isomer 1 of Methyl vanillate	0.30678	0.32268	0.32276	0.32538	0.32594
3,4-Dihydroxymandelic acid	0.30464	0.42471	0.42519	0.44593	0.45511
N-formylkynurenine	0.30345	0.35037	0.35044	0.35117	0.35121
3,5-Dihydroxyanisole	0.30312	0.38623	0.38634	0.38675	0.38673
Isomer 1 of Xanthoxylin	0.29874	0.3546	0.35465	0.35599	0.35597
Asparaginyl-Valine	0.29531	0.33648	0.33655	0.33794	0.338
Cyclohexylsulfamic acid	0.29322	0.4215	0.42152	0.42314	0.42312
Protocatechuic acid	0.29293	0.31558	0.3157	0.31655	0.31655
7-Methylguanine	0.29104	0.32314	0.32319	0.32604	0.32601
Isomer 2 of Ophthalmic acid	0.29032	0.28736	0.28759	0.2877	0.28775
Esculin	0.28946	0.34949	0.34954	0.35045	0.35055
Pipecolic acid	0.28617	0.40766	0.40768	0.40749	0.40763
3,4-Dihydroxyphenylvaleric acid	0.28577	0.31854	0.31865	0.31924	0.31932
Valyl-Glutamine	0.27325	0.37709	0.37714	0.37789	0.3872
Valyl-Aspartate	0.26811	0.33982	0.33985	0.34129	0.3413
N-Acetyl-1-(5'-Phosphoribosyl)-5-amino-4-imidazolecarboxamide	0.2666	0.40409	0.40414	0.4101	0.41008
1-hydroxytacrine	0.26637	0.28665	0.28673	0.28974	0.29068
Isomer 2 of Sinapic acid	0.26503	0.27984	0.27999	0.28108	0.28119
Glycyl-Serine	0.25671	0.37372	0.37371	0.37654	0.3765
Bacilysin	0.24995	0.38278	0.38281	0.3827	0.38266
4-(2-Amino-5-hydroxyphenyl)-2,4-dioxobutanoic acid	0.24988	0.31237	0.31245	0.3135	0.31362
Aspartyl-Glycine	0.24597	0.3346	0.33469	0.33478	0.33516
3',4,4'-Trihydroxypulvinone	0.24541	0.31927	0.31942	0.31928	0.31929
Isomer 2 of 3,4-Dihydroxyphenylvaleric acid	0.24457	0.24345	0.24361	0.24603	0.24631
Gentisate aldehyde	0.24237	0.37276	0.37282	0.3728	0.37283
Desoxyhemigossypol-6-Methyl Ether	0.24086	0.2794	0.27941	0.29023	0.29104
Piceatannol	0.23993	0.32649	0.32661	0.32648	0.32663
Indoxyl	0.23503	0.38105	0.38109	0.38154	0.38152
Dihydropinosylvin	0.22893	0.3938	0.39382	0.39534	0.3953
Hypoglycin A	0.22893	0.22811	0.22841	0.22855	0.22865
Desaminotyrosine	0.21093	0.26047	0.26064	0.261	0.26108
Pantothenic acid	0.21038	0.30159	0.30165	0.30246	0.30246
Spermidine	0.20726	0.21708	0.21714	0.22614	0.2275
5,7-Dihydroxy-4-methylcoumarin	0.20711	0.23416	0.23436	0.23518	0.23524
3-Hydroxypicolinic acid	0.20207	0.35872	0.35875	0.35868	0.35866
1-Methylguanine	0.19853	0.19633	0.19634	0.21442	0.21584
3,4-Dihydroxyphenylacetaldehyde 4-O-glucuronide	0.19679	0.37209	0.37213	0.38068	0.38066
Isomer 1 of 5-Hydroxy-2-(1-hydroxy-5-methyl-4-hexenyl)benzofuran	0.18983	0.31542	0.31547	0.31579	0.31599
Hydroxyphenyllactici acid	0.18938	0.34003	0.34007	0.33995	0.34023
Glutaminyl-Glutamate	0.1862	0.1944	0.19463	0.19637	0.19682
(-)-Vestitol	0.18025	0.36978	0.36978	0.37063	0.37063
4-Aminobenzoyl-(beta)-alanine	0.17826	0.24736	0.24742	0.25186	0.252
gamma-Amino-gamma-cyanobutanoic acid	0.17717	0.18378	0.18404	0.1858	0.18623
(S)-Angelicain	0.1739	0.2413	0.24141	0.24373	0.24374
3,4-Dihydroxy-L-phenylalanine	0.16935	0.36914	0.36915	0.3703	0.37028
4-Amino-4-deoxychorismic acid	0.1664	0.34947	0.34947	0.34999	0.35032
Isomer 2 of 2-Hydroxy-6-oxo-6-(2-hydroxyphenyl)-hexa-2,4-dienoic acid	0.16588	0.20057	0.20068	0.20634	0.20642
Tryptophan	0.15901	0.16312	0.16345	0.16479	0.16478
Saccharopine	0.15768	0.27561	0.27576	0.27564	0.27563
Isomer 1 of Lysyl-Valine	0.15642	0.34138	0.34144	0.34398	0.34401
2,4-Diaminotoluene	0.15485	0.31499	0.31502	0.3152	0.3168
5-Hydroxyindoleacetic acid	0.15085	0.17622	0.17625	0.19226	0.19406
Prolyl-Methionine	0.14655	0.36027	0.36034	0.36564	0.36561
Dihydroconiferyl Alcohol	0.12899	0.27054	0.27059	0.27218	0.2724
5-Aminopentanamide	0.12729	0.19004	0.19015	0.19499	0.19499
2,2,6,6-Tetramethyl-4-piperidinone	0.12646	0.14919	0.14945	0.15278	0.15286
Isomer 1 of Maltol/Pyrogallol	0.12103	0.31173	0.31172	0.31609	0.3161
Isomer 1 of Isoleucyl-Alanine	0.11947	0.11941	0.11961	0.13042	0.13091
3,4-Dihydroxyphenylethyleneglycol 4-O-glucuronide	0.11631	0.33971	0.33976	0.34871	0.34869
N,N,O-Tridesmethyltramadol	0.11593	0.33602	0.33618	0.34345	0.34364
Lysyl-Glycine	0.11478	0.18668	0.1868	0.19086	0.19084
Homoserine	0.11228	0.24046	0.24063	0.2406	0.2409
Aminoadipic acid	0.10864	0.13676	0.13711	0.1392	0.14433
Cytosine	0.10857	0.29109	0.29116	0.2912	0.29199
Butylated hydroxytoluene	0.1085	0.31794	0.31794	0.31931	0.31938
Cytidine	0.10784	0.32721	0.32724	0.32709	0.32713
Threonine	0.10759	0.29124	0.29123	0.29567	0.29565
Caffeic acid	0.10723	0.22949	0.22957	0.23206	0.23204
Eugenitin	0.10577	0.20775	0.20786	0.21076	0.21074
4-Chloro-L-lysine	0.097503	0.33659	0.3366	0.33933	0.33929
4-Hydroxyproline	0.097357	0.33876	0.33878	0.33924	0.33922
4-Hydroxyphenylethanol	0.091857	0.25537	0.25541	0.25748	0.25997
Isomer 1 of Tyrosine	0.090776	0.32872	0.32871	0.32857	0.32935
Isomer 1 of Valyl-Valine	0.089981	0.24866	0.24877	0.24915	0.24914
xi-2-Hydroxy-1,3,5-bisabolatrien-9-one	0.087071	0.24373	0.24378	0.24576	0.24584
Glycyl-Asparagine	0.086648	0.2295	0.22956	0.23221	0.23219
p-Hydroxyphenylacetylglycine	0.086095	0.30865	0.30868	0.3087	0.3089
Isomer 4 of (-)-Vestitol	0.085866	0.16946	0.16973	0.17039	0.17096
Glycyl-Valine	0.081019	0.14919	0.14943	0.15228	0.15277
2,4-Diamino-6-hydroxylaminotoluene	0.080014	0.30169	0.3017	0.30253	0.30252
4'-Hydroxy-2-biphenylcarboxylic acid	0.078323	0.32657	0.32657	0.32906	0.32918
N-Hydroxy-L-tyrosine	0.076913	0.30487	0.30487	0.30572	0.3057
L-Norleucine	0.076181	0.33618	0.33621	0.33792	0.33794
Sinapic acid	0.070831	0.11366	0.11392	0.12138	0.1224
(2E,4E,6E)-7-Hydroxy-4-Methylhepta-2,4,6-Trienal	0.070655	0.32608	0.32616	0.32759	0.32758
gamma-Glutamyl-Isoleucine	0.068984	0.11803	0.11843	0.12085	0.12113
4-Caffeoyl-1,5-quinolactone	0.06814	0.32287	0.32288	0.32428	0.32426
Adenine	0.067101	0.11676	0.11695	0.19309	0.2168
prolyl-proline	0.066806	0.08434	0.084787	0.092218	0.093536
Isomer 1 of 2,7-Dihydroxycadalene	0.06301	0.26341	0.26347	0.26409	0.26409
Tyramine	0.047242	0.32869	0.3287	0.32915	0.32914
Isomer 1 of Lacinilene C	0.045809	0.24396	0.244	0.24619	0.24626
Threoninyl-Threonine	0.044524	0.3247	0.32475	0.32611	0.3263
Glutamyl-Phenylalanine	0.043036	0.077258	0.077987	0.080219	0.082028
Isomer 1 of Phlorisobutanophenone	0.039847	0.22155	0.22169	0.22226	0.22224
Isomer 1 of 2-Hydroxy-6-oxo-6-(2-hydroxyphenyl)-hexa-2,4-dienoic acid	0.039064	0.12478	0.12519	0.12658	0.12781
Alanyl-Alanine	0.037287	0.093119	0.093422	0.10282	0.10457
Feruloylputrescine	0.033652	0.072253	0.072779	0.081424	0.081626
N-Carbamoylputrescine	0.032609	0.22227	0.22251	0.22256	0.22255
Orcinol	0.031922	0.2143	0.2144	0.21642	0.2164
Isomer 1 of 2-Pyrrolidineacetic acid	0.026299	0.27235	0.27237	0.27425	0.27423
Homogentisic acid	0.0081138	0.0090788	0.013412	0.031507	0.033046

## Sheet: EFA3 PLS-DA VIP Scores
EFA3 PLS-DA VIP Scores
Metabolites	Comp. 1	Comp. 2	Comp. 3	Comp. 4	Comp. 5
1,2-Dihydroxy-8-methylnaphthalene	1.6122	1.6093	1.6092	1.6086	1.6078
Eugenol	1.612	1.6092	1.609	1.6084	1.6076
4-Hydroxy-2,6,6-trimethyl-3-oxo-1,4-cyclohexadiene-1-carboxaldehyde	1.6093	1.6065	1.6064	1.606	1.6053
3-Sulfocatechol	1.6064	1.6036	1.6034	1.6028	1.602
3-(4-Hydroxy-3-methoxyphenyl)-2-methyllactic acid	1.6033	1.6005	1.6004	1.5998	1.5989
Lysyl-Tyrosine	1.5991	1.5964	1.5963	1.5956	1.5948
Isomer 1 of Morpholine	1.5943	1.5915	1.5914	1.5907	1.5899
2'-Hydroxy-5'-methylacetophenone	1.5929	1.5903	1.5902	1.5895	1.5887
Fraxetin	1.5923	1.5896	1.5895	1.5889	1.5881
4-(2-Amino-3-hydroxyphenyl)-2,4-dioxobutanoic acid	1.5922	1.5896	1.5895	1.5888	1.588
2-Hydroxyhepta-2,4-dienedioic acid	1.5919	1.5892	1.5891	1.5885	1.5877
Isomer 1 of 2-Hydroxy-6-oxonona-2,4-diene-1,9-dioic acid	1.5899	1.5872	1.5871	1.5864	1.5856
Prolyl-Aspartate	1.5875	1.5848	1.5846	1.584	1.5832
Tyrosine	1.5866	1.5839	1.5838	1.5832	1.5824
Glycine	1.5847	1.582	1.5818	1.5814	1.5806
Isomer 2 of 5'-(3'-Methoxy-4'-hydroxyphenyl)-gamma-valerolactone	1.5809	1.5784	1.5783	1.5777	1.577
Dulciol E	1.5794	1.5767	1.5765	1.576	1.5752
Prolyl-Valine	1.5779	1.5753	1.5752	1.5746	1.5738
Phenylalanyl-gamma-Glutamic acid	1.5761	1.5735	1.5734	1.5727	1.5719
Isomer 1 of Dihydroconiferyl Alcohol	1.5736	1.5708	1.5707	1.5701	1.5693
Asperxanthone	1.5716	1.5689	1.5688	1.5684	1.5681
N,N-Didesmethyltramadol	1.5712	1.5684	1.5683	1.5677	1.5669
4-Coumaryl-4-Coumarate	1.5654	1.5627	1.5626	1.562	1.5612
Phenylpropanolamine	1.5644	1.5618	1.5617	1.5611	1.5603
4'-N-desmethylolanzapine	1.5639	1.5612	1.5611	1.5605	1.5598
Caffeic aldehyde	1.5566	1.5539	1.5537	1.5531	1.5523
Phenylalanyl-Glutamate	1.5549	1.5521	1.552	1.5514	1.5506
Histidine	1.5533	1.5507	1.5505	1.55	1.5495
L-trans-4-Methyl-2-pyrrolidinecarboxylic acid	1.5533	1.5507	1.5505	1.55	1.5493
Histidinyl-Tryptophan	1.5513	1.5487	1.5486	1.5479	1.5471
Hypoxanthine	1.5474	1.5448	1.5447	1.544	1.5432
Heliocide H3	1.5454	1.5427	1.5426	1.542	1.5412
Isomer 1 of 6-Methoxymellein	1.5454	1.5427	1.5426	1.5424	1.5417
Isomer 2 of (-)-Vestitol	1.5446	1.5424	1.5423	1.5418	1.5411
Histidinyl-Cysteine	1.5443	1.5417	1.5416	1.5411	1.5404
Pyrocatechol	1.5439	1.5416	1.5415	1.5409	1.5401
Trans-Coutarate	1.5421	1.5394	1.5393	1.5388	1.5382
5-(3',5'-Dihydroxyphenyl)-gamma-valerolactone-O-sulphate-O-methyl	1.5404	1.5381	1.538	1.5373	1.5366
Isomer 1 of Deethylatrazine	1.5395	1.5368	1.5367	1.5361	1.5354
Calystegin A3	1.5387	1.5362	1.5361	1.5355	1.5347
Ethanolamine	1.5372	1.5348	1.5347	1.534	1.5333
Deisopropylatrazine	1.5368	1.5341	1.5339	1.5333	1.5326
Creatine	1.536	1.5335	1.5333	1.5327	1.5319
Isomer 1 of (2R,3R,4R)-2-Amino-4-hydroxy-3-methylpentanoic acid	1.5343	1.5317	1.5316	1.5309	1.5302
Threoninyl-Threonine	1.5318	1.5295	1.5294	1.5288	1.528
Isomer 1 of 5-Aminopentanoic acid	1.5308	1.5284	1.5282	1.5276	1.5269
Valyl-Glutamine	1.5266	1.5239	1.5238	1.5238	1.5241
Sinapyl alcohol	1.5258	1.5231	1.523	1.5224	1.5216
S-Sulfo-L-cysteine	1.5224	1.5197	1.5196	1.519	1.5183
2-Hydroxy-6-oxonona-2,4-diene-1,9-dioic acid	1.5214	1.5187	1.5186	1.518	1.5172
Glycyl-Threonine	1.5201	1.5175	1.5174	1.5168	1.516
Valine	1.5152	1.5129	1.5128	1.5122	1.5115
Lysyl-Valine	1.5144	1.5118	1.5116	1.511	1.5103
Rhapontigenin	1.5097	1.507	1.5069	1.5063	1.5056
(S)-2-Azetidinecarboxylic acid	1.5081	1.5057	1.5055	1.5049	1.5042
(2S,5S)-trans-Carboxymethylproline	1.5074	1.5049	1.5048	1.5042	1.5035
4-Methyl-L-glutamic acid	1.506	1.5034	1.5033	1.5026	1.5019
2-aminophenol sulphate	1.5047	1.502	1.5019	1.5023	1.5037
Glutamine	1.5035	1.5012	1.5011	1.5005	1.4997
4-Methylumbelliferone	1.5025	1.5005	1.5004	1.4998	1.499
2',6'-Dihydroxy-4'-methoxyacetophenone	1.502	1.5	1.4999	1.4993	1.4985
Isomer 1 of 5-Aminopentanal	1.5009	1.4986	1.4985	1.4979	1.4971
Isomer 1 of xi-2-Hydroxy-1,3,5-bisabolatrien-9-one	1.5006	1.4983	1.4982	1.4976	1.497
Xanthine	1.4974	1.4948	1.4947	1.4941	1.4933
Morpholine	1.4972	1.4949	1.4948	1.4942	1.4935
Hydroferulic acid	1.4971	1.4945	1.4944	1.4938	1.493
Isomer 1 of 2,4-Diamino-6-hydroxypyrimidine	1.4964	1.4942	1.4941	1.4935	1.4928
Isomer 1 of Homoserine	1.496	1.4935	1.4934	1.4941	1.495
Deethylatrazine	1.4937	1.4917	1.4916	1.491	1.4902
alpha-D-Glucosamine 1-phosphate	1.4912	1.489	1.4889	1.4883	1.4876
Esculin	1.4884	1.486	1.4859	1.4854	1.4847
2,3,6-Trihydroxypyridine	1.4881	1.486	1.4858	1.4852	1.4845
Glycyl-Proline	1.485	1.4831	1.483	1.4824	1.4816
Glutamyl-Isoleucine	1.4849	1.4823	1.4822	1.4817	1.481
Taurine	1.4848	1.4825	1.4824	1.4818	1.4811
Hyperxanthone E	1.4826	1.4803	1.4801	1.4795	1.4788
2-Hydroxy-4-hydroxymethylbenzalpyruvic acid	1.4794	1.4772	1.4771	1.4765	1.4762
Uridine	1.4789	1.4763	1.4762	1.476	1.4754
Isomer 2 of Homoeriodictyol chalcone	1.4786	1.476	1.4759	1.4753	1.4746
2-Amino-3,4-dimethylimidazo[4,5-f]quinoline	1.4746	1.4722	1.4721	1.4715	1.4708
p-Hydroxyphenylacetylglycine	1.474	1.4718	1.4717	1.4711	1.4705
Pipecolic acid	1.4718	1.4697	1.4696	1.469	1.4682
3,4-Dihydroxy-L-phenylalanine	1.4673	1.4652	1.4651	1.4645	1.4637
2,3-Diaminoproprionic acid	1.4651	1.4635	1.4633	1.4628	1.4621
2,4-Diaminotoluene	1.4646	1.4621	1.462	1.462	1.4619
Ethyl salicylic acid	1.4617	1.4595	1.4594	1.4588	1.458
4'-hydroxypropanolol	1.4608	1.4587	1.4586	1.458	1.4573
xi-2-Hydroxy-1,3,5-bisabolatrien-9-one	1.4515	1.4491	1.449	1.4485	1.4479
L-4-Hydroxyglutamate semialdehyde	1.4469	1.445	1.4449	1.4443	1.4436
Isomer 3 of 11-Hydroxy-12-methoxydihydrokawain	1.4435	1.441	1.4409	1.4403	1.4397
Vanilpyruvic acid	1.441	1.4393	1.4392	1.4387	1.438
Isomer 1 of Fraxetin	1.4403	1.4387	1.4386	1.438	1.4372
3',5'-Cyclic GMP	1.435	1.4331	1.4329	1.4324	1.4324
Tyramine	1.4319	1.4295	1.4294	1.4288	1.4282
Dihydropinosylvin	1.4305	1.428	1.4279	1.4274	1.4268
Glycinamide hydrochloride	1.4296	1.4276	1.4275	1.4269	1.4262
Methionine	1.4269	1.4246	1.4245	1.4243	1.4239
Isomer 1 of Lysyl-Valine	1.4233	1.4209	1.4208	1.4208	1.4201
Leucyl-Asparagine	1.4164	1.4141	1.414	1.4135	1.4128
Isomer 1 of 3,4-Dihydroxyphenylacetaldehyde 4-O-glucuronide	1.4152	1.4135	1.4134	1.4128	1.4121
Valyl-Glycine	1.415	1.4128	1.4127	1.4122	1.4115
(3R,4R)-7,2,4,2'-Tetrahydroxy-4',5'-Methylenedioxyisoflav-3-Ene	1.4131	1.4107	1.4106	1.41	1.4094
Cyanidin 3-O-Glucoside-7-O-(6-O-(P-Hydroxybenzoyl)-Glucoside)	1.4129	1.4104	1.4103	1.4102	1.4095
Isomer 1 of Norfuraneol	1.4123	1.41	1.4099	1.4094	1.4087
3-Hydroxyanthranilic acid	1.4113	1.4089	1.4088	1.4083	1.4077
Isomer 1 of O-Aminobenzaldehyde	1.4106	1.4082	1.4081	1.4075	1.4069
3-Hydroxypicolinic acid	1.4091	1.4072	1.4071	1.4066	1.4059
Isomer 1 of 3-Sulfocatechol	1.4068	1.4045	1.4044	1.4039	1.4034
4-Caffeoyl-1,5-quinolactone	1.4066	1.4043	1.4042	1.4037	1.4029
3-Amino-2-piperidone	1.404	1.4019	1.4018	1.4012	1.4005
N-Carbamoyl-2-amino-2-(4-hydroxyphenyl)acetic acid	1.4	1.3985	1.3984	1.3979	1.3972
p-Coumaric acid	1.3976	1.3954	1.3954	1.3955	1.3949
Isomer 1 of 3-Hydroxyaminophenol	1.3955	1.3939	1.3938	1.3932	1.3926
3-(3-Hydroxyphenyl)-2-methylpropionic acid	1.3933	1.3909	1.3908	1.3903	1.3896
2-Aminophenol	1.3929	1.3905	1.3905	1.3899	1.3893
Valyl-Aspartate	1.3921	1.3905	1.3904	1.39	1.3895
Isovanillic acid	1.3891	1.3867	1.3866	1.386	1.3854
Glycyl-Serine	1.3874	1.3853	1.3852	1.3847	1.3841
Isomer 1 of Pyridoxamine	1.3834	1.3817	1.3816	1.3811	1.3805
8-Aminooctanoic acid	1.3825	1.3803	1.3802	1.3797	1.379
Isomer 2 of (+)-Heliannuol F	1.3806	1.3788	1.3787	1.38	1.3814
Ascochitine	1.3799	1.3779	1.3778	1.3772	1.3766
2'-Aminoacetophenone	1.3793	1.3773	1.3772	1.3766	1.3759
1,3-Diaminopropane	1.3791	1.3769	1.3769	1.3795	1.3791
1H-Indole-3-methanamine	1.3773	1.3755	1.3754	1.3749	1.3742
N-Acetyl-L-Tyrosine	1.373	1.3713	1.3712	1.371	1.3705
Isomer 1 of Vanillactic acid	1.3727	1.3713	1.3713	1.3708	1.3701
Saccharopine	1.3717	1.3701	1.37	1.3695	1.3688
L-2-Amino-5-hydroxypentanoic acid	1.3684	1.3663	1.3662	1.3658	1.3654
Isomer 1 of Hulupinic acid	1.3672	1.3648	1.3647	1.3642	1.3643
(3R)-Vestitone	1.364	1.3618	1.3617	1.3611	1.3604
2-hydroxymexiletine	1.3625	1.3609	1.3608	1.3603	1.3597
Isomer 4 of 2,4-Diamino-6-hydroxypyrimidine	1.3619	1.3606	1.3605	1.36	1.3594
Threoninyl-Proline	1.3595	1.3582	1.3581	1.3577	1.3572
1-Methylguanosine	1.3561	1.3539	1.3539	1.3534	1.3528
Heliannone A	1.3548	1.3525	1.3524	1.3518	1.3512
Glutamyl-Serine	1.3534	1.3519	1.3518	1.3512	1.3505
Isomer 1 of 3-(3,4-Dihydroxyphenyl)pyruvic acid	1.3515	1.3498	1.3497	1.3492	1.3485
N6-beta-Aspartyl-Lysine	1.3515	1.3491	1.349	1.3486	1.3479
Mangiferin	1.349	1.3479	1.3478	1.3472	1.3466
Isomer 1 of Isoeugenitin	1.3458	1.3434	1.3434	1.3428	1.3423
Cystathionine	1.3452	1.3428	1.3428	1.3422	1.3419
Isomer 1 of Leucyl-Leucine	1.3449	1.343	1.3429	1.3424	1.3417
Isomer 1 of (R)-2-Feruloyl-1-(4-Hydroxyphenyl)-1,2-ethanediol	1.3435	1.3417	1.3416	1.3411	1.3404
gamma-Glutamylvaline	1.3407	1.3384	1.3384	1.338	1.338
Ascorbic acid	1.3399	1.338	1.3379	1.3374	1.3367
para-Trifluoromethylphenol	1.337	1.3357	1.3356	1.3352	1.3346
Uracil	1.336	1.3343	1.3342	1.3337	1.333
DL-alpha-Aminopimelic acid	1.3355	1.3335	1.3334	1.3331	1.3324
Seryl-Proline	1.334	1.3318	1.3317	1.3312	1.3306
Hulupinic acid	1.3332	1.3313	1.3312	1.3307	1.3301
4-Formylsalicylic acid	1.3306	1.3285	1.3285	1.3279	1.3273
2-Hydroxy-6-oxo-6-(2-hydroxyphenyl)-hexa-2,4-dienoic acid	1.3293	1.3279	1.3278	1.3274	1.3267
Americanin A	1.3274	1.3256	1.3256	1.325	1.3243
(-)-Sativan	1.3266	1.3246	1.3245	1.3241	1.3234
4-Hydroxyproline	1.3265	1.3248	1.3248	1.3243	1.3236
(-)-Vestitol	1.3248	1.3233	1.3232	1.3228	1.3222
6-Methoxymellein	1.3219	1.3203	1.3202	1.3197	1.3191
gamma-Pyrufuran	1.3212	1.3191	1.319	1.3186	1.318
Kuwanol D	1.3184	1.3175	1.3174	1.3169	1.3163
Norfuraneol	1.3172	1.3163	1.3161	1.3157	1.3151
Xanthurenic acid	1.3156	1.3147	1.3146	1.3141	1.3134
Isomer 1 of 2-Pyrrolidineacetic acid	1.3097	1.3083	1.3082	1.3077	1.307
Isomer 1 of Aminoadipic acid	1.3078	1.3063	1.3062	1.3058	1.3052
Leucyl-Aspartate	1.3033	1.301	1.301	1.3005	1.2998
5-Hydroxyferulic acid methyl ester	1.2994	1.2981	1.298	1.2976	1.297
N-Acetylindoxyl	1.2962	1.2942	1.2941	1.2936	1.293
4-O-Methylgallic acid	1.295	1.2927	1.2927	1.2921	1.2917
Benzyl salicylic acid	1.2901	1.2878	1.2878	1.2873	1.2869
Isomer 1 of alpha-D-Glucosamine 1-phosphate	1.2879	1.2857	1.2857	1.2852	1.2846
2-Hydroxyisophthalic acid	1.2879	1.2858	1.2857	1.2856	1.2854
Isomer 1 of Eugenitin	1.283	1.2813	1.2813	1.2808	1.2801
Maltol/Pyrogallol	1.2819	1.2803	1.2802	1.2801	1.2797
Isomer 3 of 2,4-Diamino-6-hydroxypyrimidine	1.2789	1.2782	1.2782	1.2779	1.2776
N2-Monodes-methylnizatidine	1.2789	1.2768	1.2767	1.2762	1.2756
Isomer 1 of 2,6-Dimethyl-1,4-benzenediol	1.2787	1.2777	1.2776	1.2777	1.2782
Thymine	1.278	1.2761	1.2761	1.2756	1.275
Glutamyl-Valine	1.2778	1.2759	1.2759	1.2754	1.2747
Valyl-Valine	1.2766	1.2748	1.2747	1.2742	1.2736
Isomer 2 of 2,4-Diamino-6-hydroxypyrimidine	1.2765	1.2744	1.2744	1.2739	1.2734
Isomer 2 of Norfuraneol	1.2673	1.2659	1.2659	1.2654	1.2648
(R)-2-Feruloyl-1-(4-Hydroxyphenyl)-1,2-ethanediol	1.2578	1.2558	1.2557	1.2552	1.2546
8-Demethyl-8-(methylamino)riboflavin	1.2553	1.2546	1.2546	1.2541	1.2534
2-Isopropyl-1,4-benzenediol	1.2547	1.2529	1.2529	1.2524	1.2519
Isomer 2 of (R)-2-Feruloyl-1-(4-Hydroxyphenyl)-1,2-ethanediol	1.2526	1.2506	1.2505	1.25	1.2495
Histidinyl-Alanine	1.2525	1.2503	1.2503	1.2498	1.2492
3-Aminopropanal	1.249	1.2469	1.2468	1.2488	1.2509
Isomer 1 of 2,7-Dihydroxycadalene	1.2469	1.2467	1.2466	1.2463	1.2456
Bisphenol A	1.2465	1.245	1.2449	1.2444	1.2438
Isomer 1 of Prolyl-Methionine	1.2451	1.2431	1.2431	1.2426	1.2419
Leucyl-Tryptophan	1.2445	1.2427	1.2426	1.2422	1.2416
Aspartyl-Lysine	1.2429	1.2408	1.2408	1.2403	1.2397
2-Aminovalienone	1.2414	1.2392	1.2392	1.2388	1.2382
Sinapoyl aldehyde	1.2412	1.239	1.239	1.2385	1.238
Purpurin	1.2405	1.2383	1.2383	1.2379	1.2373
Piceatannol	1.2384	1.2388	1.2387	1.2385	1.2384
Methylguanidine	1.2342	1.2333	1.2332	1.2327	1.2322
Methylsalicylate	1.2341	1.2324	1.2324	1.2319	1.2313
Isomer 1 of Sinapic acid	1.2335	1.2339	1.2338	1.2335	1.2329
gamma-Amino-gamma-cyanobutanoic acid	1.2302	1.23	1.2298	1.2294	1.2289
Chlorogenic acid	1.2196	1.2186	1.2186	1.2181	1.2175
Rubroskyrin	1.2183	1.2163	1.2162	1.217	1.2164
3-Hydroxy-2-methylpyridine-4,5-dicarboxylic acid	1.218	1.2167	1.2166	1.2164	1.2159
Isomer 4 of (-)-Vestitol	1.2116	1.2107	1.2106	1.2101	1.2101
Isomer 2 of L-2-Amino-5-hydroxypentanoic acid	1.2057	1.2059	1.2059	1.2059	1.2058
prolyl-proline	1.2048	1.2051	1.205	1.2047	1.2043
Glycyl-Arginine	1.2047	1.2036	1.2035	1.2031	1.2025
Lysyl-Glycine	1.2006	1.1987	1.1986	1.1982	1.1976
Isomer 2 of 5-Hydroxy-2-(1-hydroxy-5-methyl-4-hexenyl)benzofuran	1.1994	1.1986	1.1985	1.198	1.1975
Histidinyl-Isoleucine	1.1961	1.1946	1.1945	1.1952	1.1954
Homoeriodictyol chalcone	1.1936	1.1921	1.1921	1.1918	1.1912
6-Amino-2-oxohexanoic acid	1.1901	1.1902	1.1901	1.1897	1.1891
Isomer 2 of 2,7-Dihydroxycadalene	1.1892	1.1872	1.1872	1.1867	1.1865
4-Hydroxybenzylamine	1.1889	1.1881	1.188	1.1875	1.187
Isomer 2 of N(6)-Methyllysine	1.1835	1.1824	1.1823	1.1819	1.1813
Isomer 1 of N(6)-Methyllysine	1.1834	1.1828	1.1828	1.1826	1.1829
Isomer 2 of 3,4-Dihydroxyphenylvaleric acid	1.1785	1.1789	1.1788	1.1785	1.178
1-Methylguanine	1.1776	1.1766	1.1766	1.1792	1.1811
Lysine	1.177	1.1753	1.1754	1.1754	1.175
Isomer 1 of Tyrosine	1.1768	1.1749	1.1749	1.1745	1.1744
5-Hydroxyconiferyl alcohol	1.1755	1.1735	1.1734	1.1759	1.1784
Vinyl caffeic acid	1.1624	1.163	1.1629	1.1626	1.162
4-Chloro-L-lysine	1.1599	1.1579	1.1579	1.1575	1.157
2-Hydroxy-6-keto-2,4-heptadienoic acid	1.1592	1.1572	1.1572	1.1568	1.1563
2-Hydroxy-6-oxo-6-(2-hydroxyphenoxy)-hexa-2,4-dienoic acid	1.157	1.1578	1.1577	1.1573	1.1567
Indoline-2-carboxylic acid	1.1559	1.154	1.1541	1.1541	1.1536
2,4-Diaminobutyric acid	1.1538	1.1519	1.1519	1.1514	1.1509
Methyl vanillate	1.1501	1.1499	1.1498	1.1504	1.1503
Lacinilene C	1.1476	1.1482	1.1481	1.1476	1.1471
Isomer 1 of (2S,5S)-trans-Carboxymethylproline	1.147	1.1477	1.1476	1.1473	1.1475
trans-Ferulic acid	1.1452	1.1438	1.1438	1.1435	1.143
Isoleucyl-Glutamate	1.1428	1.1408	1.1409	1.1404	1.1401
2,6-Dimethyl-1,4-benzenediol	1.142	1.1402	1.1402	1.1397	1.1392
Phlorisobutanophenone	1.1371	1.1367	1.1367	1.1363	1.1359
3-Hydroxybenzyl alcohol	1.1246	1.1247	1.1246	1.1245	1.1244
Isomer 1 of N-Acetylputrescine	1.1244	1.1234	1.1234	1.1231	1.1226
Isomer 2 of Pyridoxamine	1.1191	1.1173	1.1174	1.1171	1.1166
5-Aminopentanal	1.1183	1.1189	1.1188	1.1184	1.1178
Prolyl-Tryptophan	1.1158	1.1139	1.1139	1.1135	1.113
Gentisate aldehyde	1.1154	1.1142	1.1141	1.114	1.1136
Seryl-Tyrosine	1.1143	1.1153	1.1152	1.1149	1.1148
Tyrosinamide	1.1133	1.1113	1.1113	1.1111	1.1106
3,4-Dihydroxystyrene	1.1114	1.1119	1.1118	1.1114	1.1108
3-Hydroxyphenylacetic acid	1.1078	1.1071	1.1071	1.1066	1.1062
4,6-Dichloro-3-methylcatechol	1.104	1.1022	1.1023	1.1018	1.1013
Orcinol	1.1039	1.1031	1.1032	1.1027	1.1022
Glycyl-Lysine	1.1009	1.099	1.0991	1.0986	1.0981
4-Guanidinobutanoic acid	1.1006	1.1019	1.1019	1.107	1.1097
Homoserine	1.1005	1.1011	1.101	1.1006	1.1001
3-Dimethylallyl-4-hydroxybenzoic acid	1.1003	1.0985	1.0984	1.1058	1.1141
Lysyl-Glutamate	1.0946	1.0948	1.0947	1.0944	1.0939
Litcubinine	1.0932	1.0914	1.0916	1.0915	1.091
Vanillic acid	1.093	1.0924	1.0925	1.092	1.0916
3,4-Dihydroxyphenylacetaldehyde 4-O-glucuronide	1.0926	1.0907	1.0907	1.0904	1.0899
Ribothymidine	1.0919	1.0902	1.0902	1.0898	1.0893
Dopamine	1.0909	1.0891	1.0892	1.0889	1.0884
4-n-propylphenol	1.0882	1.0867	1.0867	1.0862	1.0857
Isomer 2 of 1,4-diaminobutane	1.085	1.0852	1.0851	1.0848	1.0843
Isomer 1 of 5-Hydroxyferulic acid methyl ester	1.0844	1.0844	1.0843	1.0843	1.0838
alpha-Cyano-4-hydroxycinnamic acid	1.0832	1.0824	1.0824	1.082	1.0817
Isomer 1 of 4'-N-desmethylolanzapine	1.0827	1.0809	1.0809	1.0805	1.08
Isomer 1 of N5-Acetyl-3'-Aminopropylcadaverine	1.0823	1.0807	1.0808	1.0804	1.0798
(+)-Dihydromyricetin	1.0792	1.0773	1.0773	1.0769	1.0766
(2R,5S)-2,5-Diaminohexanoic acid	1.0775	1.0768	1.0767	1.0763	1.0758
5-Hydroxydopamine	1.0772	1.0753	1.0754	1.0752	1.0748
Deoxyadenosine	1.0765	1.076	1.076	1.0756	1.0751
Diaminopimelic acid	1.0746	1.0736	1.0736	1.0731	1.0727
Bacilysin	1.0691	1.0705	1.0704	1.0702	1.0697
Pantothenic acid	1.0672	1.0682	1.0681	1.0679	1.0673
L-alpha-Aspartyl-L-hydroxyproline	1.0657	1.0667	1.0667	1.0663	1.0658
Isomer 1 of Homoeriodictyol chalcone	1.0643	1.0633	1.0633	1.0629	1.0623
N-Cyclopropylammelide	1.0622	1.0617	1.0616	1.0616	1.0612
N2-Acetyl-N6-(L-1,3-Dicarboxypropyl)-L-lysine	1.0603	1.0609	1.0609	1.0605	1.0602
Glutamic acid	1.0593	1.0597	1.0597	1.0593	1.0588
Isomer 1 of Ophthalmic acid	1.0576	1.0557	1.0558	1.0554	1.055
Isomer 1 of Maltol/Pyrogallol	1.0571	1.0561	1.0561	1.0557	1.0553
5-Methoxytryptophan	1.056	1.0571	1.0571	1.0566	1.0583
p-Hydroxyphenylacetic acid	1.0554	1.0545	1.0545	1.0541	1.0538
cis,cis-2,4-Dihydroxy-5-methyl-6-oxo-2,4-hexadienoic acid	1.0542	1.0548	1.0548	1.0543	1.0539
Isomer 1 of Beta-Alanine	1.0525	1.0537	1.0536	1.0532	1.0526
2-Hydroxyethylenedicarboxylic acid	1.0509	1.053	1.0529	1.0527	1.0522
Isomer 1 of Prolyl-Alanine	1.0502	1.0484	1.0484	1.048	1.0477
Threoninyl-Alanine	1.0474	1.0483	1.0482	1.0477	1.0474
Aspartyl-Valine	1.0452	1.0439	1.0439	1.0435	1.043
4-Hydroxypiperidine	1.0415	1.0428	1.0427	1.0423	1.0419
Leucyl-Alanine	1.0372	1.0374	1.0374	1.0372	1.0369
4-Hydroxyphenylacetylglutamic acid	1.0369	1.0385	1.0384	1.0382	1.0376
11-Hydroxy-12-methoxydihydrokawain	1.0355	1.0347	1.0347	1.0343	1.0338
Threoninyl-Glycine	1.0329	1.0319	1.032	1.0316	1.031
4-Hydroxybenzaldehyde	1.032	1.0305	1.0306	1.0302	1.0298
Adenosine	1.0299	1.0285	1.0285	1.0441	1.0741
Fumiquinazoline F-indoline-2',3'-diol	1.0261	1.0247	1.0247	1.0246	1.0244
3,4-Dihydroxymandelic acid	1.0261	1.0259	1.0258	1.0312	1.0496
5-Aminolevulinic acid	1.026	1.0266	1.0266	1.0268	1.028
N-Acetyl-L-Noradrenaline	1.0236	1.0231	1.0231	1.0229	1.0225
Isomer 1 of L-2-Amino-3-methylenehexanoic acid	1.0189	1.0183	1.0184	1.018	1.0177
1-(3-Aminopropyl)-4-aminobutanal	1.0169	1.0184	1.0183	1.0185	1.0185
Isomer 1 of 11-Hydroxy-12-methoxydihydrokawain	1.0168	1.0158	1.0159	1.0154	1.0151
Aminoadipic acid	1.0143	1.0125	1.0126	1.0122	1.0119
N-Hydroxy-L-tyrosine	1.0136	1.0133	1.0133	1.0129	1.0124
Isoleucyl-Lysine	1.0116	1.0099	1.0101	1.0102	1.0097
(+/-)-N-Methylsalsolinol	1.0078	1.0068	1.0067	1.0075	1.007
N,N,O-Tridesmethyltramadol	1.0055	1.0046	1.0045	1.0054	1.0049
Isomer 2 of Seryl-Valine	1.0049	1.0031	1.0032	1.0034	1.003
Isomer 1 of 2-Hydroxy-4-imino-2,5-cyclohexadienone	0.99839	1.0011	1.001	1.0009	1.0013
5-Hydroxyxanthotoxin	0.99648	0.99731	0.99726	0.99724	0.99836
Isoleucyl-Alanine	0.9942	0.99586	0.99578	0.99537	0.99531
Resorcinol	0.99392	0.99227	0.99238	0.99197	0.99206
Aspartyl-Aspartate	0.99266	0.99092	0.99098	0.99075	0.99035
1-(5-Acetyl-2-hydroxyphenyl)-3-methyl-1-butanone	0.99124	0.99098	0.99103	0.99221	0.99294
4-Hydroxy-3-(3-methyl-2-butenyl)acetophenone	0.98783	0.98708	0.9871	0.9867	0.98625
Isomer 1 of Dihydrophloroglucinol	0.98757	0.98968	0.98965	0.99026	0.99043
(2R,3S)-2,7-Dihydroxy-4'-Methoxyisoflavanone	0.98752	0.9868	0.98683	0.98646	0.98606
Isomer 1 of Tyramine	0.98057	0.98178	0.98172	0.9822	0.98175
2-Aminomuconic acid	0.97829	0.97976	0.97968	0.97972	0.98132
Coniferyl aldehyde	0.97366	0.97297	0.97295	0.97291	0.97247
N-Alpha-acetyllysine	0.97256	0.97438	0.9743	0.9742	0.97374
N-formylkynurenine	0.97089	0.97025	0.97025	0.96994	0.96944
8-Amino-7-oxononanoic acid	0.96662	0.96548	0.96552	0.96519	0.96479
3,5-Dihydroxyanisole	0.96442	0.96522	0.96518	0.96511	0.96467
4'-Hydroxy-2-biphenylcarboxylic acid	0.95908	0.95864	0.95865	0.95827	0.95779
Isomer 2 of 11-Hydroxy-12-methoxydihydrokawain	0.95483	0.955	0.955	0.95472	0.95429
Asparaginyl-Proline	0.95451	0.95457	0.95461	0.95443	0.95412
Isomer 3 of (-)-Vestitol	0.94794	0.9503	0.95029	0.95027	0.94987
6-Hydroxykynurenic acid	0.94643	0.94512	0.94519	0.94525	0.94531
Isomer 1 of Sarcosine	0.94395	0.94637	0.94635	0.9463	0.94588
Chlorohydroquinone	0.94213	0.94277	0.94284	0.95505	0.97016
Isomer 1 of 5-(3',4'-Dihydroxyphenyl)-gamma-valerolactone	0.94179	0.94272	0.94266	0.94285	0.94252
Aspartyl-Proline	0.94041	0.94078	0.94076	0.94037	0.94022
Glutaminyl-Glutamate	0.93989	0.94087	0.9409	0.94051	0.94009
Alanyl-Alanine	0.93913	0.93825	0.93831	0.93792	0.93748
3-Hydroxy-cis,cis-muconic acid	0.93715	0.93815	0.93824	0.93786	0.93752
Isoleucyl-Glycine	0.93335	0.93452	0.93446	0.93417	0.93407
3-Dimethylallyl-4-hydroxymandelic acid	0.9301	0.92896	0.92915	0.92883	0.92902
Propylparaben	0.92875	0.93086	0.93078	0.93064	0.93072
Isomer 2 of 2-Hydroxyhepta-2,4-dienedioic acid	0.91914	0.91806	0.91806	0.9187	0.9185
Sinapic acid	0.91808	0.91915	0.91912	0.91888	0.91842
Pyridoxamine phosphate	0.9161	0.91753	0.91749	0.91711	0.91687
Leucyl-Threonine	0.91558	0.9165	0.91646	0.9161	0.91584
Threoninyl-Valine	0.90979	0.90925	0.9093	0.90892	0.90846
3-(3,4-Dihydroxyphenyl)-2-methylpropionic acid	0.90878	0.909	0.90901	0.9087	0.90824
Methionine Sulfoxide	0.90864	0.91206	0.91198	0.91164	0.91162
Nor-psi-tropine	0.90735	0.90834	0.90834	0.90801	0.90763
Isomer 1 of Adenosine	0.89953	0.90214	0.90207	0.90318	0.90329
Isomer 1 of 3-Formyl-6-hydroxyindole	0.89832	0.9003	0.90026	0.90022	0.8999
Symmetric dimethylarginine	0.89723	0.89801	0.89802	0.89767	0.89729
Isomer 1 of Vanilpyruvic acid	0.89527	0.89936	0.89933	0.90016	0.89999
Eugenitin	0.89524	0.89566	0.89565	0.89531	0.89494
Isomer 1 of 3-Dimethylallyl-4-hydroxybenzoic acid	0.89421	0.89273	0.89284	0.89273	0.89243
Desoxyhemigossypol-6-Methyl Ether	0.89344	0.89553	0.89546	0.89686	0.89977
Isomer 1 of (-)-Vestitol	0.88541	0.88445	0.88452	0.8847	0.88474
Isoeugenitin	0.88464	0.88366	0.88372	0.88353	0.8831
Isomer 1 of 4,6-Dichloro-3-methylcatechol	0.88233	0.88409	0.88404	0.88394	0.88353
3,4-Dihydroxyphenylvaleric acid	0.88078	0.88089	0.881	0.88071	0.88041
N(6)-Methyllysine	0.87568	0.87844	0.87837	0.87827	0.87861
4-Oxoproline	0.87324	0.87345	0.87348	0.87402	0.87367
Isomer 1 of (+)-Heliannuol F	0.87253	0.8744	0.87457	0.88575	0.8978
Genkwanin	0.87079	0.86956	0.86974	0.86939	0.86909
2-Phenylethylamine	0.87036	0.86883	0.8688	0.87309	0.87762
Sarcosine	0.86569	0.8648	0.86484	0.86588	0.86546
N-Acetyl-Dopamine	0.86473	0.86723	0.86717	0.86843	0.86894
Alanine	0.86437	0.86745	0.8674	0.86704	0.86671
Urocanic acid	0.86432	0.866	0.86595	0.86571	0.86551
(2R,3R,4R)-2-Amino-4-hydroxy-3-methylpentanoic acid	0.86294	0.86143	0.86157	0.8613	0.86107
Lysyl-Aspartate	0.86191	0.86504	0.86497	0.86482	0.86446
3-Methoxy-4-hydroxymandelic acid	0.85806	0.86089	0.86081	0.86097	0.86064
Iminodiacetic acid	0.85118	0.85245	0.85265	0.85252	0.85263
Aspartic acid	0.85107	0.84959	0.84968	0.84989	0.8495
L-Norleucine	0.85048	0.85191	0.85195	0.85207	0.85206
2-Pyrocatechuic acid	0.84887	0.85031	0.85035	0.85833	0.85794
Leucyl-Glycine	0.84859	0.85185	0.85178	0.85188	0.85278
Isoleucyl-Threonine	0.84837	0.8471	0.84726	0.84691	0.8465
Isomer 1 of Monodehydroascorbic acid	0.84265	0.84222	0.84232	0.84197	0.84154
Guanine	0.83918	0.84235	0.84231	0.84253	0.8423
Isomer 1 of Phenylalanine	0.83727	0.83698	0.83713	0.83687	0.83658
Norcraugsodine	0.83498	0.83958	0.83952	0.83957	0.83944
Isomer 1 of Lacinilene C	0.83211	0.8336	0.83359	0.83334	0.83298
Aminoacetone	0.83143	0.83087	0.83091	0.83193	0.83244
Isomer 1 of Seryl-Valine	0.82341	0.82355	0.82357	0.82345	0.8231
Phenylalanine	0.82313	0.82415	0.82419	0.82385	0.82348
Isomer 1 of 4-(2-Amino-5-hydroxyphenyl)-2,4-dioxobutanoic acid	0.81453	0.81335	0.81339	0.81465	0.81425
Tryptamine	0.81376	0.81409	0.81414	0.81381	0.81347
Isomer 1 of Coniferyl aldehyde	0.81357	0.81216	0.81245	0.81236	0.81198
Isomer 1 of Aminoacrylic acid	0.80891	0.80751	0.80769	0.80742	0.80716
Isomer 1 of 3-Amino-2-piperidone	0.80467	0.80867	0.80861	0.8084	0.80878
(+)-Heliannuol F	0.80233	0.80495	0.80489	0.80494	0.80472
O-Aminobenzaldehyde	0.79219	0.79544	0.79539	0.79528	0.79493
5-Aminopentanamide	0.7904	0.79399	0.79395	0.79391	0.79389
Glutamyl-Glycine	0.78805	0.79086	0.79092	0.7906	0.7902
Euxanthone	0.78666	0.79129	0.79122	0.7909	0.79057
Cyclohexylsulfamic acid	0.78662	0.78562	0.78572	0.78589	0.7855
Isomer 1 of Xanthoxylin	0.77621	0.77733	0.77739	0.77707	0.77667
Deoxyguanosine	0.76976	0.77125	0.77124	0.77132	0.77152
Isomer 2 of 2-Hydroxy-6-oxo-6-(2-hydroxyphenyl)-hexa-2,4-dienoic acid	0.76815	0.7711	0.77108	0.77105	0.77072
Citrulline	0.7679	0.76807	0.76822	0.7681	0.76785
Isoleucyl-Phenylalanine	0.76584	0.76944	0.76938	0.76916	0.77041
3,4-Dihydroxyphenylethyleneglycol 4-O-glucuronide	0.76504	0.7637	0.76382	0.76431	0.76398
4-Fluorocatechol	0.75321	0.75378	0.75376	0.75574	0.7571
Isomer 1 of Valyl-Valine	0.75235	0.75282	0.75289	0.7527	0.75234
Isomer 1 of 3,5-Dihydroxyanisole	0.75082	0.75111	0.75122	0.75091	0.75054
Asparaginyl-Isoleucine	0.74971	0.75365	0.75368	0.75337	0.75382
Isomer 2 of 3-Amino-2-piperidone	0.74701	0.75088	0.75084	0.75147	0.7524
Glycyl-Asparagine	0.7464	0.7459	0.74606	0.74617	0.74595
2',4',6'-Trihydroxyacetophenone	0.74434	0.74451	0.74465	0.74434	0.74396
6-Hydroxy-1H-indole-3-acetamide	0.73994	0.74576	0.74572	0.74545	0.74533
Aspartyl-Glutamate	0.73923	0.74435	0.74433	0.74418	0.74407
Hydroxyphenyllactici acid	0.7378	0.73764	0.738	0.74399	0.75184
N2-Acetyl-5-Phosphooxy-L-lysine	0.7374	0.73634	0.73639	0.7391	0.73873
Prolyl-Isoleucine	0.7326	0.73793	0.73789	0.73872	0.7418
4-Guanidinobutanal	0.73134	0.73667	0.7366	0.7363	0.73791
Isomer 1 of Sinapoyl aldehyde	0.7301	0.73196	0.73222	0.73203	0.73229
L-Theanine	0.72694	0.72772	0.72779	0.7276	0.72724
Glutamyl-Proline	0.72637	0.73102	0.73098	0.731	0.73063
Isomer 1 of 3,4-Dihydroxyphenylvaleric acid	0.71855	0.71793	0.71787	0.72563	0.73375
Isomer 1 of 3-Cyano-L-alanine	0.7126	0.71352	0.71368	0.71364	0.71328
(-)-Heliannuol A	0.71226	0.71374	0.71384	0.71355	0.71321
3-(4-Hydroxyphenyl)-1-propanol	0.71008	0.71332	0.71335	0.71318	0.71329
Tyrosyl-Glutamate	0.70868	0.71162	0.71161	0.71138	0.71118
Protocatechuic acid	0.70852	0.71305	0.71302	0.71305	0.71298
Isomer 1 of 2-Hydroxy-6-oxo-6-(2-hydroxyphenyl)-hexa-2,4-dienoic acid	0.70393	0.71013	0.71008	0.70979	0.71042
Isomer 1 of Coniferyl acetic acid	0.70359	0.70267	0.70289	0.70297	0.70291
Glycyl-Valine	0.7028	0.70825	0.70828	0.70819	0.70831
3-Hydroxyaminophenol	0.70254	0.70298	0.70331	0.70319	0.70285
Alanyl-Isoleucine	0.70028	0.70252	0.7026	0.70245	0.7027
2,6-Dihydroxybenzoic acid	0.69805	0.69714	0.69735	0.69711	0.69682
4-Hydroxybenzoic acid	0.69803	0.6995	0.69957	0.6993	0.69919
Cytidine	0.69731	0.70193	0.7019	0.70213	0.70178
5-Hydroxyindoleacetic acid	0.69071	0.69234	0.69237	0.69233	0.69362
Isomer 1 of (+)-Heliannuol D	0.68583	0.6917	0.69165	0.69176	0.69291
Aminoacrylic acid	0.68554	0.69237	0.69232	0.69255	0.69336
Isomer 2 of 2,4-Diamino-6-hydroxylaminotoluene	0.68282	0.68194	0.68234	0.68217	0.68196
3-Cyano-L-alanine	0.68243	0.68982	0.68981	0.69153	0.69387
Xanthoxylin	0.67497	0.67856	0.67863	0.67912	0.67912
4-Ethylphenol	0.67402	0.67924	0.67923	0.67963	0.67929
Tryptophan	0.67375	0.68028	0.68022	0.68018	0.67988
Pyrrolidine	0.67091	0.66973	0.67	0.66984	0.66996
Alanyl-Lysine	0.66839	0.66944	0.66962	0.66951	0.66953
Leucyl-Proline	0.66797	0.66765	0.66784	0.66762	0.66742
Glutamyl-Asparagine	0.66278	0.6674	0.66749	0.66721	0.66734
Syringic acid	0.65832	0.65871	0.65894	0.65903	0.65876
Pyridoxamine	0.6567	0.6582	0.65829	0.65808	0.65778
3-Aminoisobutyric acid	0.65669	0.66236	0.6623	0.66273	0.66327
Isophosphamide mustard	0.65647	0.65601	0.6564	0.65616	0.65584
Isomer 1 of 1-(5-Acetyl-2-hydroxyphenyl)-3-methyl-1-butanone	0.65619	0.66157	0.66156	0.66247	0.66214
Isomer 2 of 1-(3-Aminopropyl)-4-aminobutanal	0.65314	0.65893	0.65889	0.65862	0.65862
Isomer 2 of (+)-Heliannuol D	0.65314	0.65891	0.65888	0.65979	0.66063
Isomer 2 of Lacinilene C	0.63699	0.63781	0.63801	0.63826	0.63835
N-Methyl-L-glutamic acid	0.63392	0.64144	0.6414	0.64115	0.64099
Linatine	0.62869	0.63281	0.6328	0.63347	0.63318
(3S,5S)-3,5-Diaminohexanoic acid	0.62507	0.62404	0.62416	0.62643	0.62612
Isomer 3 of 1-(3-Aminopropyl)-4-aminobutanal	0.61768	0.62333	0.6233	0.62322	0.62304
Isomer 1 of N-Methyl-L-glutamic acid	0.61597	0.61714	0.61727	0.61719	0.61687
Beta-Alanine	0.61136	0.61677	0.61691	0.61671	0.61699
Homogentisic acid	0.61071	0.61326	0.6134	0.61319	0.61304
3-Nitrotyrosine	0.61019	0.61295	0.61309	0.61295	0.61304
Cytosine	0.60902	0.61581	0.61579	0.61637	0.61953
Butylated hydroxytoluene	0.60686	0.60765	0.60785	0.6076	0.60729
3-Amino-2,3-dideoxy-scyllo-inosose	0.60085	0.60145	0.60167	0.60142	0.60112
(-)-Heliannuol E	0.60044	0.59938	0.59977	0.59952	0.60015
Coniferyl Alcohol 9-Methyl Ester	0.59906	0.60277	0.60287	0.60366	0.60387
3,5-Dihydroxybenzoic acid	0.59703	0.60194	0.60198	0.60183	0.60591
Glutamyl-Leucine	0.59616	0.60415	0.60413	0.60498	0.6059
Isoleucyl-Proline	0.59429	0.5951	0.59527	0.59517	0.59495
cis-Piceid	0.58522	0.59106	0.59127	0.59105	0.59074
O-Desmethylvenlafaxine	0.58357	0.58637	0.58644	0.58638	0.58663
Proline	0.58125	0.58283	0.58297	0.58448	0.58478
Coniferyl acetic acid	0.57425	0.57626	0.5764	0.57636	0.57609
5,7-Dihydroxy-4-methylcoumarin	0.57149	0.57832	0.57849	0.57826	0.57837
Alanyl-Proline	0.55663	0.55832	0.55855	0.55922	0.55982
3-Hydroxy-2-methylpyridine-5-carboxylic acid	0.55656	0.56514	0.56512	0.56503	0.56491
7-Methylguanine	0.5464	0.55022	0.55051	0.55035	0.55007
Glutaminyl-Hydroxyproline	0.54447	0.54798	0.54804	0.54833	0.5481
Salicyl-6-Hydroxy-2-Cyclohexene-On-Oyl	0.54365	0.54492	0.54511	0.54511	0.54483
(2E,4E,6E)-7-Hydroxy-4-Methylhepta-2,4,6-Trienal	0.53902	0.54007	0.54021	0.54146	0.54121
(+)-Heliannuol K	0.53642	0.53614	0.53638	0.53704	0.53707
Isomer 1 of 5'-(3'-Methoxy-4'-hydroxyphenyl)-gamma-valerolactone	0.53572	0.54138	0.54144	0.54297	0.54348
Deoxyshikonin	0.53483	0.54009	0.54017	0.54015	0.54026
Glycyl-Isoleucine	0.53216	0.54106	0.54102	0.54174	0.54213
4-Aminobutanoic acid	0.53015	0.53566	0.53577	0.53734	0.54559
Isomer 1 of Xanthurenic acid	0.51927	0.52295	0.52312	0.52303	0.52279
Ugaxanthone	0.51884	0.52195	0.5221	0.5219	0.52164
Desaminotyrosine	0.51738	0.52585	0.52584	0.52636	0.52658
Arginine	0.51632	0.51913	0.51957	0.51937	0.51913
Isomer 1 of Lysyl-Glutamate	0.51621	0.52202	0.52204	0.52221	0.52353
Isoeugenitol	0.51519	0.52169	0.52199	0.52199	0.52219
2,2,6,6-Tetramethyl-4-piperidinone	0.50746	0.51384	0.51402	0.51416	0.51404
5-Hydroxytryptophol	0.50671	0.50777	0.50796	0.50873	0.50928
(R)-1-Aminopropan-2-ol	0.50622	0.51416	0.51418	0.51464	0.51446
3',4,4'-Trihydroxypulvinone	0.50423	0.50946	0.50977	0.50956	0.50942
Valyl-Alanine	0.504	0.51205	0.51202	0.51208	0.51513
Seryl-Isoleucine	0.50203	0.5079	0.50792	0.50804	0.51007
Isomer 1 of 4-Aminobutyraldehyde	0.50037	0.49949	0.49989	0.50006	0.50025
N-Acetyl-Tyramine	0.50012	0.50088	0.50113	0.50142	0.50127
Isomer 1 of 1,2-Dihydroxynaphthalene-6-sulfonic acid	0.49771	0.49935	0.4994	0.50576	0.51224
4-Hydroxyphenylethanol	0.49516	0.50014	0.50026	0.50006	0.5054
2,2',3-Trihydroxydiphenylether	0.4934	0.49833	0.49856	0.49872	0.49849
Asparaginyl-Valine	0.49296	0.50256	0.50252	0.50331	0.50382
Isomer 1 of Methionine Sulfoxide	0.49288	0.49215	0.49233	0.49588	0.49567
4-(2-Amino-5-hydroxyphenyl)-2,4-dioxobutanoic acid	0.49131	0.49837	0.49839	0.49818	0.49889
Isomer 1 of (-)-Heliannuol A	0.4835	0.48892	0.48917	0.4894	0.48917
Enol-3-Ethyl-1,2-cyclopentanedione	0.4802	0.49214	0.49226	0.49315	0.49309
(S)-Angelicain	0.47317	0.47411	0.47435	0.47503	0.47479
2,6-Dimethoxy-4-methylphenol	0.47143	0.47984	0.47989	0.48081	0.48256
Isomer 1 of Rhapontigenin	0.46592	0.46968	0.47005	0.47004	0.46982
Guanosine	0.46451	0.46451	0.46478	0.4673	0.46713
Dihydroconiferyl Alcohol	0.46226	0.46701	0.46717	0.46701	0.46737
Isomer 1 of cis,cis-2,4-Dihydroxy-5-methyl-6-oxo-2,4-hexadienoic acid	0.46066	0.4601	0.46047	0.46162	0.4614
1,2-Dihydroxynaphthalene-6-sulfonic acid	0.46045	0.46574	0.46585	0.46571	0.46641
L-2-Amino-3-methylenehexanoic acid	0.45394	0.45325	0.45374	0.45382	0.45451
4-Aminobutyraldehyde	0.4535	0.46466	0.46476	0.46482	0.46629
Ophthalmic acid	0.45215	0.45406	0.45428	0.45476	0.45505
L-Glutamate 5-semialdehyde	0.45119	0.4625	0.46246	0.4624	0.46267
Monodehydroascorbic acid	0.44928	0.45827	0.45824	0.46048	0.46148
Isomer 2 of O-Aminobenzaldehyde	0.44915	0.45433	0.45449	0.45434	0.45448
Histamine	0.44868	0.45202	0.4523	0.45371	0.45355
5,5'-Dehydrodivanillic acid	0.44385	0.44307	0.44369	0.44353	0.44384
Agmatine	0.44221	0.44344	0.44448	0.4473	0.45085
Isomer 2 of 5-(3',4'-Dihydroxyphenyl)-gamma-valerolactone	0.4396	0.43884	0.43964	0.4401	0.43987
D-Mannosamine	0.4395	0.44881	0.44879	0.44932	0.45132
(+)-Heliannuol D	0.4384	0.44531	0.44546	0.44546	0.44752
Aspartyl-Isoleucine	0.43412	0.44578	0.44598	0.44648	0.44776
N-Carboxyethyl-g-aminobutyric acid	0.42948	0.43511	0.4353	0.43511	0.4354
Sylvopinol	0.42757	0.43032	0.4307	0.43068	0.43071
Dicumarol	0.42444	0.43646	0.43647	0.4363	0.43615
Allysine	0.416	0.42762	0.42758	0.42773	0.42777
Leucyl-Valine	0.4118	0.41844	0.41855	0.41849	0.4197
2-Hydroxymuconate semialdehyde	0.40679	0.40983	0.41042	0.41026	0.41008
Isomer 1 of 2-Hydroxyhepta-2,4-dienedioic acid	0.40434	0.41458	0.41459	0.41443	0.41875
Caffeic acid	0.40007	0.40335	0.40369	0.40354	0.40334
Asparagine	0.39682	0.39888	0.39944	0.39952	0.39966
Prolyl-Methionine	0.39635	0.39883	0.39914	0.39948	0.39928
Hydroxyprolyl-Serine	0.39366	0.39799	0.39821	0.39847	0.39841
Cadaverine	0.38873	0.39222	0.39261	0.39247	0.39245
Hydroxyprolyl-Proline	0.38751	0.38735	0.38806	0.38793	0.38888
Isomer 1 of 5-Hydroxy-2-(1-hydroxy-5-methyl-4-hexenyl)benzofuran	0.38082	0.39028	0.39038	0.39059	0.39307
Isomer 1 of Isoleucyl-Alanine	0.37974	0.39297	0.39294	0.39505	0.397
m-Aminobenzoic acid	0.37726	0.37861	0.37896	0.37985	0.37967
alpha-Cotonefuran	0.37626	0.38837	0.38843	0.38904	0.38948
Isomer 1 of 5-Aminopentanamide	0.36333	0.3627	0.36356	0.36351	0.36368
2,7-Dihydroxycadalene	0.36213	0.37528	0.37525	0.37736	0.37724
Gentisic acid	0.35495	0.35493	0.35546	0.356	0.3562
Isomer 1 of Nor-psi-tropine	0.35481	0.35427	0.35537	0.35717	0.35702
2-Methyl-3-hydroxy-5-formylpyridine-4-carboxylic acid	0.35417	0.35876	0.35903	0.35956	0.35957
2,4-Dihydroxy-6-pentylbenzoic acid	0.34514	0.35525	0.35539	0.35549	0.35542
S-(4-Methylthiobutylthiohydroximoyl)-L-cysteine	0.3403	0.35391	0.35391	0.35405	0.35391
Glutamyl-Phenylalanine	0.33989	0.35658	0.35667	0.35717	0.35949
2,8-Dihydroxyadenine	0.33918	0.33886	0.33959	0.33971	0.34186
2-Amino-3,7-dideoxy-D-threo-hept-6-ulosonic acid	0.33842	0.34953	0.34962	0.3495	0.34983
N-Acetyl-1-(5'-Phosphoribosyl)-5-amino-4-imidazolecarboxamide	0.33446	0.33448	0.33491	0.33743	0.33736
7-Cyano-7-carbaguanine	0.32965	0.32956	0.32995	0.33531	0.33546
Isomer 1 of 1-(3-Aminopropyl)-4-aminobutanal	0.32584	0.3359	0.33627	0.33684	0.33696
Dopamine 4-O-glucuronide	0.32559	0.32508	0.3268	0.33487	0.33571
Isomer 1 of L-2-Amino-5-hydroxypentanoic acid	0.32163	0.322	0.32267	0.32271	0.32291
2-Pyrrolidineacetic acid	0.32034	0.33309	0.33324	0.33466	0.3345
Glutaminyl-Methionine sulfoxide	0.31967	0.31955	0.32027	0.32028	0.32073
Pyridoxal	0.31924	0.33827	0.33866	0.34257	0.34369
Ornithine	0.319	0.33591	0.33588	0.33577	0.33953
5-Carboxyvanillic acid	0.29494	0.31077	0.31081	0.31089	0.31114
Isomer 1 of 5-Hydroxyindoleacetic acid	0.29373	0.30725	0.30742	0.30817	0.31017
Isomer 1 of N-Carboxyethyl-g-aminobutyric acid	0.28418	0.28381	0.28444	0.28689	0.28997
1-Aminocyclopropane-1-carboxylic acid	0.28263	0.29782	0.29784	0.29843	0.29853
5-(3',4'-Dihydroxyphenyl)-gamma-valerolactone	0.27699	0.27743	0.27871	0.27898	0.27965
o-Cresol	0.27611	0.27595	0.27725	0.27863	0.27881
Seryl-Valine	0.27398	0.2903	0.2903	0.29168	0.29155
N4-Acetyl-Spermidine	0.26675	0.26991	0.27126	0.27181	0.27223
L-Dihydroanticapsin	0.26582	0.2747	0.27482	0.27948	0.28293
2'-Hydroxyacetophenone	0.26563	0.27272	0.27312	0.27347	0.27346
Feruloylputrescine	0.26456	0.28345	0.28359	0.28422	0.28474
Isomer 2 of 3-Hydroxyaminophenol	0.26231	0.26348	0.26419	0.26681	0.2669
N-Carbamoylputrescine	0.25813	0.26251	0.26402	0.2655	0.26565
Isomer 1 of Methyl vanillate	0.25183	0.26171	0.26214	0.26485	0.26556
Isomer 1 of Ascochitine	0.24803	0.26768	0.26768	0.26819	0.2683
Seryl-Aspartate	0.24175	0.24291	0.24368	0.24678	0.24747
2-Methylbutylamine	0.23596	0.25077	0.25139	0.25147	0.25588
Isomer 1 of Phlorisobutanophenone	0.23351	0.23867	0.23925	0.23999	0.23987
Isomer 2 of Ophthalmic acid	0.23245	0.23802	0.23863	0.23885	0.23889
6-Dimethylaminopurine	0.23075	0.25045	0.25065	0.25182	0.25191
Aspartyl-Glycine	0.22652	0.25331	0.2534	0.25477	0.25821
Adenine	0.22542	0.24019	0.24071	0.27521	0.385
6-Methyladenine	0.22196	0.23769	0.23792	0.23784	0.23883
L-Allysine	0.21379	0.24057	0.24075	0.24143	0.24738
Isomer 1 of Putrescine	0.21356	0.21365	0.21576	0.2193	0.22026
Threonine	0.20515	0.2175	0.21834	0.21879	0.21867
Isomer 2 of Prolyl-Alanine	0.20478	0.22556	0.22563	0.2257	0.22859
Homo-L-arginine	0.1997	0.21012	0.21064	0.21097	0.21154
Threoninyl-Leucine	0.19774	0.21766	0.21779	0.21815	0.22189
3-(4-Hydroxy-3-methoxyphenyl)-2-methylpropionic acid	0.19584	0.19561	0.19694	0.19736	0.19935
Isomer 3 of Lacinilene C	0.19498	0.19665	0.19766	0.19845	0.19901
O-Methyl-L-threonine	0.19051	0.1919	0.19301	0.19546	0.19561
Tryptophanamide	0.18947	0.20617	0.20645	0.20665	0.20663
Isomer 1 of 2-Aminovalienone	0.18724	0.18801	0.19007	0.19125	0.19119
Indoxyl	0.18566	0.19517	0.19571	0.19685	0.19701
5-Aminopentanoic acid	0.18321	0.18407	0.18553	0.18546	0.1856
1-hydroxytacrine	0.18285	0.19751	0.19811	0.19856	0.20285
gamma-Glutamyl-Isoleucine	0.17574	0.19785	0.19793	0.20029	0.20066
Isomer 1 of Isophosphamide mustard	0.1687	0.17122	0.17336	0.17392	0.1739
Leucine	0.16489	0.19835	0.19835	0.19835	0.19866
2-Aminoethylphosphonate	0.16303	0.19173	0.19176	0.19827	0.20527
3,4-Dihydroxybenzeneacetic acid	0.16163	0.17182	0.17283	0.17576	0.17567
Isomer 1 of 2,4-Diamino-6-hydroxylaminotoluene	0.16063	0.16159	0.16408	0.16593	0.16744
Gamma-Glutamylglutamate	0.1605	0.16392	0.16473	0.1699	0.16983
N1,N8-Diacetylspermidine	0.15532	0.15637	0.15859	0.16093	0.16147
Prolyl-Alanine	0.14749	0.17196	0.17222	0.17228	0.174
2,3-Diaminosalicylic acid	0.14478	0.17281	0.17373	0.17368	0.17387
Isomer 1 of Diethanolamine	0.14061	0.14229	0.14414	0.1441	0.14844
2,4-Diamino-6-hydroxylaminotoluene	0.13573	0.17388	0.17388	0.17635	0.17631
Isomer 1 of 3-Hydroxy-2-methylpyridine-5-carboxylic acid	0.1323	0.14789	0.14874	0.14871	0.14879
2-Hydroxy-3-(4-hydroxyphenyl)propenoic acid	0.12975	0.13692	0.13885	0.13924	0.14011
Spermidine	0.12597	0.16372	0.16371	0.16775	0.18415
Hypoglycin A	0.12485	0.16675	0.16677	0.17022	0.17211
4-Pyridoxolactone	0.12423	0.1363	0.13738	0.13774	0.13775
Isomer 1 of N6-beta-Aspartyl-Lysine	0.12402	0.12464	0.12595	0.13589	0.13587
Dimethyl (1R*,2S*,3S*)-2-carboxy-3-(3,4-dihydroxyphenyl)-2,3-dihydro-5,6-dihydroxy-1H-indene-1-acetic acid	0.11901	0.12613	0.12797	0.12818	0.12826
Serine	0.11241	0.14005	0.14177	0.14216	0.14444
Indole-3-carboxylic acid	0.11118	0.14465	0.14507	0.14824	0.15502
Isomer 1 of Ascorbic acid	0.098428	0.14583	0.14633	0.14641	0.14976
Valyl-Threonine	0.098038	0.1293	0.1297	0.13057	0.1322
DL-2-Aminooctanoic acid	0.096646	0.14377	0.14484	0.14737	0.14881
4-Hydroxy-5-(dihydroxyphenyl)-valeric acid-O-sulphate	0.095797	0.097018	0.097793	0.13142	0.13793
Choline	0.094801	0.12111	0.12187	0.12188	0.1333
2',6'-Dihydroxyacetophenone	0.094159	0.094484	0.097165	0.098758	0.10462
Isomer 1 of 3-Dimethylallyl-4-hydroxymandelic acid	0.091986	0.09637	0.099328	0.10054	0.10881
Diethanolamine	0.081188	0.10985	0.11069	0.11104	0.11522
Methylene-2-pyrrolidinecarboxylic acid	0.078978	0.081523	0.084276	0.089029	0.090897
N-Formimino-L-glutamic acid	0.07826	0.13218	0.13217	0.13584	0.13681
Salicylic acid	0.073871	0.11309	0.11379	0.11447	0.1205
4-Amino-4-deoxychorismic acid	0.067954	0.069982	0.074004	0.074508	0.079364
1,7-Dihydroxy-6,8-Dimethoxy-2-Methylanthraquinone	0.064491	0.064436	0.069281	0.069596	0.070881
5-Hydroxy-2-(1-hydroxy-5-methyl-4-hexenyl)benzofuran	0.061762	0.090538	0.092705	0.099469	0.10637
Guaiacol	0.060738	0.071499	0.077838	0.088532	0.089438
2,4-Diamino-6-hydroxypyrimidine	0.060547	0.095339	0.09755	0.097994	0.097948
Isoferulic acid	0.059946	0.063176	0.065483	0.081035	0.081778
4-Aminobenzoyl-(beta)-alanine	0.05195	0.10656	0.10712	0.11381	0.11377
Leucyl-Leucine	0.050248	0.11845	0.11844	0.1227	0.13901
Heliannuol C	0.048093	0.095809	0.096732	0.097238	0.099114
Isomer 2 of Sinapic acid	0.04658	0.096176	0.096935	0.096909	0.098863
3-Formyl-6-hydroxyindole	0.046368	0.065029	0.069914	0.070176	0.072419
2,3-Dihydroxy-p-cumic acid	0.046109	0.097264	0.098217	0.10139	0.1035
2-Hydroxy-5-methyl-cis,cis-muconic acid	0.04055	0.09652	0.097254	0.098077	0.098121
Shikonin	0.037107	0.080057	0.081166	0.083439	0.083406
2-Hydroxy-4-imino-2,5-cyclohexadienone	0.03697	0.10598	0.10622	0.10782	0.10808
Vanillactic acid	0.034441	0.1093	0.10952	0.11384	0.11405
3-(3,4-Dihydroxyphenyl)pyruvic acid	0.033563	0.098167	0.098383	0.10249	0.10284
1,4-diaminobutane	0.031127	0.073934	0.07506	0.098577	0.13476
Homovanillic acid	0.028929	0.029241	0.036593	0.042932	0.05348
Dehydrozingerone	0.027029	0.095008	0.095745	0.099302	0.10183
2-Methoxy-4-vinylphenol	0.02582	0.028989	0.03608	0.045669	0.050582
3,4-Dihydroxyphenylpropanoic acid	0.02434	0.032044	0.042108	0.044631	0.045027
Cis-Indole-2,3-Dihydrodiol	0.024068	0.048801	0.05151	0.077514	0.077584
Valyl-Proline	0.02262	0.11446	0.11454	0.11932	0.11932
2-Amino-2-methyl-1,3-propanediol	0.019931	0.11382	0.11426	0.11509	0.12083
N5-Acetyl-3'-Aminopropylcadaverine	0.015612	0.065643	0.070111	0.070553	0.070654
Isomer 1 of (+)-Heliannuol K	0.014987	0.069753	0.071733	0.071899	0.07192
5'-(3'-Methoxy-4'-hydroxyphenyl)-gamma-valerolactone	0.014571	0.028986	0.03693	0.036918	0.047249
N-Acetylputrescine	0.01311	0.089852	0.091089	0.094392	0.097626
2-Ethyl-3,4-dihydroxyfuran	0.011057	0.11543	0.1157	0.12138	0.12134
Asparaginyl-Leucine	0.01037	0.013945	0.027844	0.028824	0.035543
6,7-Dihydroxycoumarin	0.010299	0.097415	0.097836	0.11259	0.12299
Dihydrophloroglucinol	0.0079097	0.083066	0.083477	0.091764	0.095447
N6-Acetyl-Lysine	0.0030963	0.10999	0.11	0.11226	0.1122
Valyl-Glutamate	0.001958	0.07964	0.082342	0.082324	0.082554
